# Supplementary material for: Stable White Matter Structure in the First Three Years After Psychosis Onset
Source: Biol Psychiatry Glob Open Sci. 2025 Feb 20;5(3):100472. doi: 10.1016/j.bpsgos.2025.100472 (PMC11994302; doi:10.1016/j.bpsgos.2025.100472)
Supplement: Statistics Tables [file mmc2.zip]

Archive with 7 entries (7 files):
- jhp-longt.xlsx
- jhp-longt-agematch.xlsx
- jhp-longt-cannabis.xlsx
- jhp-symptoms.xlsx
- topsy-longt.xlsx
- topsy-longt-cannabis.xlsx
- topsy-symptoms.xlsx
