# Supplementary material for: Stable White Matter Structure in the First Three Years After Psychosis Onset
Source: Biol Psychiatry Glob Open Sci. 2025 Feb 20;5(3):100472. doi: 10.1016/j.bpsgos.2025.100472 (PMC11994302; doi:10.1016/j.bpsgos.2025.100472)
Supplement: Statistics Tables [file mmc2.zip › jhp-longt.xlsx]

## Sheet: Sheet1
label	desc	feature	coef	err	df	t	pval	hierarchy	pvalcorr	region
ACR	AD	session	0.0230245	0.0818437	122.276	0.281322	0.778939	3	0.849751	Anterior corona radiata
ACR	AD	session:groupPatient	-0.0377398	0.126222	89.4655	-0.298995	0.382818	3	0.460497	Anterior corona radiata
ACR	FA	session	-0.0454005	0.0616325	146.955	-0.736633	0.46252	3	0.673993	Anterior corona radiata
ACR	FA	session:groupPatient	0.0220805	0.0844594	86.9106	0.261433	0.397189	3	0.445559	Anterior corona radiata
ACR	MD	session	0.0550337	0.0876451	116.842	0.627915	0.531285	3	0.631401	Anterior corona radiata
ACR	MD	session:groupPatient	-0.0358161	0.137706	91.4171	-0.260091	0.397689	3	0.478112	Anterior corona radiata
ACR	RD	session	0.0635911	0.0807032	123.247	0.787963	0.432231	3	0.69157	Anterior corona radiata
ACR	RD	session:groupPatient	-0.0349119	0.124275	90.1996	-0.280925	0.389706	3	0.486638	Anterior corona radiata
AL	AD	session	-0.18932	0.101589	110.212	-1.8636	0.0650403	2	0.140921	Anterior Lobe
AL	AD	session:groupPatient	0.276749	0.163506	96.8815	1.69259	0.0468734	2	0.304677	Anterior Lobe
AL	FA	session	0.113648	0.0980139	111.801	1.15951	0.24872	2	0.323337	Anterior Lobe
AL	FA	session:groupPatient	0.0420238	0.156806	94.9987	0.267999	0.394641	2	0.499266	Anterior Lobe
AL	MD	session	-0.193646	0.103186	109.889	-1.87667	0.0632161	2	0.117401	Anterior Lobe
AL	MD	session:groupPatient	0.226988	0.166346	97.6064	1.36456	0.0877647	2	0.350115	Anterior Lobe
AL	RD	session	-0.186018	0.102972	109.967	-1.80648	0.0735778	2	0.106279	Anterior Lobe
AL	RD	session:groupPatient	0.180083	0.165924	97.3715	1.08534	0.140226	2	0.415092	Anterior Lobe
ALIC	AD	session	-0.0311499	0.107495	107.22	-0.289779	0.772545	3	0.849751	IC Anterior Limb
ALIC	AD	session:groupPatient	0.116784	0.173745	96.4825	0.672155	0.251546	3	0.407036	IC Anterior Limb
ALIC	FA	session	-0.246208	0.0931365	113.904	-2.64351	0.00936097	3	0.0249626	IC Anterior Limb
ALIC	FA	session:groupPatient	0.0342431	0.147438	91.6044	0.232255	0.408429	3	0.445559	IC Anterior Limb
ALIC	MD	session	0.100442	0.11407	105.731	0.880528	0.38057	3	0.570856	IC Anterior Limb
ALIC	MD	session:groupPatient	0.0586094	0.185195	98.8309	0.316474	0.376155	3	0.478112	IC Anterior Limb
ALIC	RD	session	0.178617	0.108271	106.865	1.64972	0.101936	3	0.188189	IC Anterior Limb
ALIC	RD	session:groupPatient	0.00142323	0.174984	96.0202	0.00813353	0.496764	3	0.496764	IC Anterior Limb
AT	AD	session	0.0568357	0.0902503	112.348	0.629756	0.530133	2	0.574311	Association Tracts
AT	AD	session:groupPatient	0.139342	0.143587	92.4433	0.970439	0.16718	2	0.430418	Association Tracts
AT	FA	session	0.214967	0.074025	130.389	2.90398	0.00432869	2	0.0127635	Association Tracts
AT	FA	session:groupPatient	-0.0482028	0.111161	89.3595	-0.43363	0.332801	2	0.499266	Association Tracts
AT	MD	session	-0.0916182	0.0809424	122.244	-1.13189	0.259894	2	0.337863	Association Tracts
AT	MD	session:groupPatient	0.116614	0.125186	90.922	0.931526	0.177024	2	0.350115	Association Tracts
AT	RD	session	-0.17037	0.0744169	129.916	-2.2894	0.0236694	2	0.0512838	Association Tracts
AT	RD	session:groupPatient	0.0888823	0.111997	89.6407	0.793615	0.214758	2	0.415092	Association Tracts
BCC	AD	session	-0.0459279	0.0884877	112.348	-0.519031	0.60476	3	0.806347	CC Body
BCC	AD	session:groupPatient	0.10876	0.141318	94.6348	0.769612	0.221723	3	0.407036	CC Body
BCC	FA	session	-0.0441081	0.0643905	141.02	-0.685009	0.494462	3	0.673993	CC Body
BCC	FA	session:groupPatient	-0.0139475	0.0920317	87.6478	-0.151551	0.439945	3	0.459073	CC Body
BCC	MD	session	0.00447579	0.0873797	114.877	0.0512223	0.959237	3	0.959237	CC Body
BCC	MD	session:groupPatient	0.10438	0.138204	92.3858	0.75526	0.226007	3	0.452014	CC Body
BCC	RD	session	0.0351399	0.0722747	130.886	0.486199	0.627639	3	0.792807	CC Body
BCC	RD	session:groupPatient	0.0391188	0.108202	88.6513	0.361536	0.359279	3	0.479039	CC Body
CGC	AD	session	-0.10743	0.083378	117.343	-1.28847	0.200117	3	0.436619	Cingulate gyrus
CGC	AD	session:groupPatient	0.110847	0.130924	91.788	0.846652	0.199696	3	0.407036	Cingulate gyrus
CGC	FA	session	-0.00559015	0.0673635	135.815	-0.0829848	0.933986	3	0.933986	Cingulate gyrus
CGC	FA	session:groupPatient	0.0599169	0.0989287	88.8798	0.605658	0.273143	3	0.389189	Cingulate gyrus
CGC	MD	session	-0.0753689	0.110501	108.525	-0.682065	0.496651	3	0.627349	Cingulate gyrus
CGC	MD	session:groupPatient	0.0687588	0.179153	100.505	0.383799	0.350969	3	0.478112	Cingulate gyrus
CGC	RD	session	-0.0354221	0.0896494	116.644	-0.395118	0.693478	3	0.832173	Cingulate gyrus
CGC	RD	session:groupPatient	-0.026552	0.141556	93.8107	-0.187573	0.425808	3	0.486638	Cingulate gyrus
CGH	AD	session	-0.224109	0.0894608	115.443	-2.50511	0.0136362	3	0.0545447	Hippocampus
CGH	AD	session:groupPatient	0.293889	0.141359	92.6016	2.07903	0.0201899	3	0.407036	Hippocampus
CGH	FA	session	0.141215	0.0917787	114.018	1.53865	0.12666	3	0.233834	Hippocampus
CGH	FA	session:groupPatient	0.0385206	0.145791	93.6699	0.264217	0.396097	3	0.445559	Hippocampus
CGH	MD	session	-0.249043	0.101897	108.192	-2.44407	0.0161386	3	0.0553324	Hippocampus
CGH	MD	session:groupPatient	0.251293	0.164578	97.0282	1.52689	0.0650211	3	0.305909	Hippocampus
CGH	RD	session	-0.219433	0.101868	108.373	-2.15408	0.0334492	3	0.095552	Hippocampus
CGH	RD	session:groupPatient	0.161975	0.164589	97.494	0.984115	0.163747	3	0.430109	Hippocampus
CP	AD	session	-0.0262059	0.0865337	117.836	-0.30284	0.762546	3	0.849751	Cerebral peduncle
CP	AD	session:groupPatient	0.0334198	0.135593	91.3473	0.246472	0.402935	3	0.460497	Cerebral peduncle
CP	FA	session	-0.245092	0.112807	107.548	-2.17266	0.0320011	3	0.0768025	Cerebral peduncle
CP	FA	session:groupPatient	0.0847967	0.18339	102.338	0.462385	0.322394	3	0.407234	Cerebral peduncle
CP	MD	session	0.152137	0.114217	105.76	1.332	0.185725	3	0.37145	Cerebral peduncle
CP	MD	session:groupPatient	-0.00780611	0.185591	99.8201	-0.0420608	0.483267	3	0.483267	Cerebral peduncle
CP	RD	session	0.251571	0.119712	107.452	2.10146	0.0379385	3	0.095552	Cerebral peduncle
CP	RD	session:groupPatient	-0.0455487	0.195001	106.046	-0.233582	0.40788	3	0.486638	Cerebral peduncle
CST	AD	session	0.0139041	0.0765148	126.534	0.181718	0.856095	3	0.893317	Corticospinal tract
CST	AD	session:groupPatient	0.0322285	0.116353	88.9802	0.276988	0.391216	3	0.460497	Corticospinal tract
CST	FA	session	-0.15932	0.090764	114.659	-1.75532	0.0818753	3	0.178637	Corticospinal tract
CST	FA	session:groupPatient	0.129967	0.143509	91.9197	0.905641	0.183747	3	0.367494	Corticospinal tract
CST	MD	session	0.106983	0.104359	107.909	1.02514	0.30759	3	0.527297	Corticospinal tract
CST	MD	session:groupPatient	-0.0217708	0.168368	95.889	-0.129305	0.448694	3	0.478112	Corticospinal tract
CST	RD	session	0.161399	0.108311	106.811	1.49015	0.139133	3	0.238513	Corticospinal tract
CST	RD	session:groupPatient	-0.0882371	0.175373	97.4648	-0.503139	0.308001	3	0.479039	Corticospinal tract
CT	AD	session	-0.0761421	0.0829487	114.972	-0.917942	0.360571	2	0.468742	Callosal Tracts
CT	AD	session:groupPatient	0.0859031	0.131343	93.1233	0.654039	0.257349	2	0.430581	Callosal Tracts
CT	FA	session	-0.0666885	0.0657521	137.651	-1.01424	0.312248	2	0.338268	Callosal Tracts
CT	FA	session:groupPatient	0.0220093	0.0956758	88.2672	0.230041	0.409296	2	0.499266	Callosal Tracts
CT	MD	session	-0.00317627	0.0891234	113.179	-0.035639	0.971633	2	0.971633	Callosal Tracts
CT	MD	session:groupPatient	0.0652323	0.141714	93.163	0.46031	0.323183	2	0.350115	Callosal Tracts
CT	RD	session	0.054435	0.076816	124.695	0.708641	0.47987	2	0.567119	Callosal Tracts
CT	RD	session:groupPatient	0.00305635	0.117698	89.8983	0.0259676	0.48967	2	0.48967	Callosal Tracts
CWM	AD	session	-0.163912	0.0869466	114.04	-1.8852	0.0619477	1	0.123895	Core White Matter
CWM	AD	session:groupPatient	0.150061	0.137731	92.1494	1.08952	0.139383	1	0.278766	Core White Matter
CWM	FA	session	0.171391	0.07642	128.823	2.24275	0.026622	1	0.0532439	Core White Matter
CWM	FA	session:groupPatient	-0.0302514	0.11541	89.4213	-0.262121	0.396916	1	0.418972	Core White Matter
CWM	MD	session	-0.171489	0.0884942	115.551	-1.93786	0.0550805	1	0.110161	Core White Matter
CWM	MD	session:groupPatient	0.108904	0.139754	92.4433	0.779251	0.218911	1	0.352383	Core White Matter
CWM	RD	session	-0.153092	0.0832033	121.203	-1.83997	0.0682186	1	0.0682186	Core White Matter
CWM	RD	session:groupPatient	0.0639766	0.129106	91.0591	0.495535	0.310708	1	0.336389	Core White Matter
CbT	AD	session	-0.213046	0.101733	110.131	-2.09417	0.0385392	2	0.100202	Cerebellar Tracts
CbT	AD	session:groupPatient	0.0802919	0.163785	96.9795	0.490227	0.31254	2	0.430581	Cerebellar Tracts
CbT	FA	session	-0.0353991	0.0828367	121.516	-0.427336	0.669891	2	0.669891	Cerebellar Tracts
CbT	FA	session:groupPatient	0.00214166	0.12838	90.8893	0.0166821	0.493363	2	0.499266	Cerebellar Tracts
CbT	MD	session	-0.126218	0.118036	107.058	-1.06932	0.287329	2	0.339571	Cerebellar Tracts
CbT	MD	session:groupPatient	0.0961652	0.192133	103.782	0.500513	0.308887	2	0.350115	Cerebellar Tracts
CbT	RD	session	-0.0211557	0.105972	108.289	-0.199634	0.842141	2	0.842141	Cerebellar Tracts
CbT	RD	session:groupPatient	0.0386766	0.171289	97.7102	0.225797	0.410916	2	0.467097	Cerebellar Tracts
EC	AD	session	0.237227	0.113347	104.71	2.09292	0.0387725	3	0.132934	External capsule
EC	AD	session:groupPatient	0.174841	0.18449	101.218	0.947697	0.17277	3	0.407036	External capsule
EC	FA	session	-0.0350071	0.0691855	136.145	-0.505989	0.613682	3	0.77438	External capsule
EC	FA	session:groupPatient	0.119816	0.101394	88.4868	1.18168	0.120248	3	0.367494	External capsule
EC	MD	session	0.241023	0.104985	108.392	2.29579	0.023612	3	0.0700333	External capsule
EC	MD	session:groupPatient	0.0286426	0.169746	98.0665	0.168738	0.433175	3	0.478112	External capsule
EC	RD	session	0.182745	0.0879091	117.47	2.07879	0.0398134	3	0.095552	External capsule
EC	RD	session:groupPatient	-0.0580349	0.138172	92.4785	-0.420018	0.337723	3	0.479039	External capsule
FL	AD	session	0.0824862	0.0879481	116.423	0.937896	0.350239	2	0.468742	Frontal Lobe
FL	AD	session:groupPatient	-0.0607122	0.138624	92.5625	-0.437964	0.331216	2	0.430581	Frontal Lobe
FL	FA	session	-0.101562	0.0670609	138.863	-1.51448	0.132178	2	0.217283	Frontal Lobe
FL	FA	session:groupPatient	0.0915971	0.0969853	88.0587	0.944443	0.173764	2	0.499266	Frontal Lobe
FL	MD	session	0.101375	0.0757518	126.498	1.33826	0.183213	2	0.264641	Frontal Lobe
FL	MD	session:groupPatient	-0.0832753	0.115437	90.0644	-0.721394	0.236268	2	0.350115	Frontal Lobe
FL	RD	session	0.102359	0.069319	134.268	1.47663	0.142117	2	0.184751	Frontal Lobe
FL	RD	session:groupPatient	-0.0924408	0.102452	88.7951	-0.902286	0.184673	2	0.415092	Frontal Lobe
FX	AD	session	0.118152	0.0613192	146.549	1.92683	0.0559364	3	0.167809	Fornix
FX	AD	session:groupPatient	-0.0660551	0.0843325	86.8394	-0.78327	0.2178	3	0.407036	Fornix
FX	FA	session	-0.0872286	0.0542175	150.852	-1.60886	0.109737	3	0.219475	Fornix
FX	FA	session:groupPatient	0.136858	0.0695458	86.2609	1.96789	0.0261468	3	0.313761	Fornix
FX	MD	session	0.0996158	0.0492478	148.426	2.02275	0.0448949	3	0.107748	Fornix
FX	MD	session:groupPatient	-0.0836907	0.0567721	85.7183	-1.47415	0.0720518	3	0.305909	Fornix
FX	RD	session	0.0855731	0.0472195	146.172	1.81224	0.0720015	3	0.144003	Fornix
FX	RD	session:groupPatient	-0.0920114	0.0520414	85.6059	-1.76804	0.0403085	3	0.354426	Fornix
FXST	AD	session	-0.176715	0.0962698	110.952	-1.83563	0.0690912	3	0.184243	Fornix (cres)
FXST	AD	session:groupPatient	0.250907	0.154079	94.222	1.62843	0.0533864	3	0.407036	Fornix (cres)
FXST	FA	session	0.283522	0.0994815	110.882	2.85	0.00521389	3	0.0178762	Fornix (cres)
FXST	FA	session:groupPatient	-0.0875563	0.159263	94.3015	-0.54976	0.291892	3	0.389189	Fornix (cres)
FXST	MD	session	-0.280191	0.109353	106.97	-2.56226	0.011791	3	0.0471642	Fornix (cres)
FXST	MD	session:groupPatient	0.250124	0.177449	99.6526	1.40955	0.0808923	3	0.305909	Fornix (cres)
FXST	RD	session	-0.302285	0.110612	107.048	-2.73283	0.00734776	3	0.0251923	Fornix (cres)
FXST	RD	session:groupPatient	0.180992	0.179441	99.4555	1.00864	0.157797	3	0.430109	Fornix (cres)
GCC	AD	session	-0.0092572	0.105778	107.251	-0.0875156	0.930425	3	0.930425	CC Genu
GCC	AD	session:groupPatient	0.116798	0.170936	96.3697	0.683284	0.248034	3	0.407036	CC Genu
GCC	FA	session	-0.172959	0.0648393	137.213	-2.6675	0.00856165	3	0.0249626	CC Genu
GCC	FA	session:groupPatient	0.0923377	0.0945995	88.6785	0.976091	0.165837	3	0.367494	CC Genu
GCC	MD	session	0.0956137	0.103373	107.819	0.924935	0.357065	3	0.570856	CC Genu
GCC	MD	session:groupPatient	0.017554	0.16675	95.6669	0.105272	0.45819	3	0.478112	CC Genu
GCC	RD	session	0.159874	0.0837453	118.228	1.90905	0.0586795	3	0.128028	CC Genu
GCC	RD	session:groupPatient	-0.0722294	0.131206	91.8226	-0.550505	0.291655	3	0.479039	CC Genu
IFO	AD	session	0.241689	0.0902482	112.56	2.67805	0.00851393	3	0.0510836	Inferior fronto-occipital fasciculus
IFO	AD	session:groupPatient	0.100241	0.143634	92.9088	0.697892	0.243494	3	0.407036	Inferior fronto-occipital fasciculus
IFO	FA	session	0.096715	0.0651731	138.465	1.48397	0.140089	3	0.240153	Inferior fronto-occipital fasciculus
IFO	FA	session:groupPatient	-0.228178	0.094473	88.3021	-2.41527	0.00889245	3	0.213419	Inferior fronto-occipital fasciculus
IFO	MD	session	0.14266	0.100056	110.751	1.4258	0.156739	3	0.341977	Inferior fronto-occipital fasciculus
IFO	MD	session:groupPatient	0.232005	0.160511	95.4041	1.44541	0.0758093	3	0.305909	Inferior fronto-occipital fasciculus
IFO	RD	session	0.0101635	0.0822665	121.414	0.123544	0.901881	3	0.941093	Inferior fronto-occipital fasciculus
IFO	RD	session:groupPatient	0.260732	0.127635	91.3044	2.0428	0.0219778	3	0.354426	Inferior fronto-occipital fasciculus
LL	AD	session	-0.199804	0.0918049	113.829	-2.1764	0.0315914	2	0.100202	Limbic Lobe
LL	AD	session:groupPatient	0.214999	0.14598	93.9952	1.47279	0.0720738	2	0.31232	Limbic Lobe
LL	FA	session	0.0810849	0.0688997	135.63	1.17685	0.241315	2	0.323337	Limbic Lobe
LL	FA	session:groupPatient	0.000186649	0.101213	88.5648	0.00184411	0.499266	2	0.499266	Limbic Lobe
LL	MD	session	-0.193876	0.0858257	116.718	-2.25895	0.0257433	2	0.0669327	Limbic Lobe
LL	MD	session:groupPatient	0.182685	0.135382	93.37	1.34941	0.0902341	2	0.350115	Limbic Lobe
LL	RD	session	-0.172332	0.0783531	122.359	-2.19943	0.0297265	2	0.0552064	Limbic Lobe
LL	RD	session:groupPatient	0.140348	0.121242	91.3603	1.15759	0.125025	2	0.415092	Limbic Lobe
LT	AD	session	-0.201238	0.0933317	110.414	-2.15616	0.0332415	2	0.100202	Limbic Tracts
LT	AD	session:groupPatient	0.269784	0.149335	93.4073	1.80657	0.037025	2	0.304677	Limbic Tracts
LT	FA	session	0.13742	0.0909914	115.39	1.51025	0.133713	2	0.217283	Limbic Tracts
LT	FA	session:groupPatient	0.06832	0.143882	92.9286	0.474833	0.31801	2	0.499266	Limbic Tracts
LT	MD	session	-0.213491	0.102612	108.208	-2.08057	0.039834	2	0.0863069	Limbic Tracts
LT	MD	session:groupPatient	0.181858	0.166052	98.5458	1.09519	0.138051	2	0.350115	Limbic Tracts
LT	RD	session	-0.187439	0.101146	109.731	-1.85315	0.0665482	2	0.106279	Limbic Tracts
LT	RD	session:groupPatient	0.0768441	0.163108	97.6404	0.471123	0.319302	2	0.415092	Limbic Tracts
ML	AD	session	-0.16009	0.0972799	111.5	-1.64566	0.102649	3	0.246357	Medial lemniscus
ML	AD	session:groupPatient	0.192443	0.15579	95.2487	1.23527	0.109884	3	0.407036	Medial lemniscus
ML	FA	session	0.0176626	0.0929168	114.406	0.190091	0.849575	3	0.886513	Medial lemniscus
ML	FA	session:groupPatient	0.088805	0.146938	91.6866	0.60437	0.273545	3	0.389189	Medial lemniscus
ML	MD	session	-0.151729	0.124046	105.286	-1.22317	0.223996	3	0.413531	Medial lemniscus
ML	MD	session:groupPatient	0.159122	0.202084	104.5	0.787406	0.216413	3	0.452014	Medial lemniscus
ML	RD	session	-0.0667953	0.112491	105.462	-0.593783	0.553928	3	0.778572	Medial lemniscus
ML	RD	session:groupPatient	-0.00232113	0.18235	96.9988	-0.012729	0.494935	3	0.496764	Medial lemniscus
OL	AD	session	-0.141145	0.0825314	120.744	-1.7102	0.089797	2	0.166766	Occipital Lobe
OL	AD	session:groupPatient	0.0126191	0.128397	91.7396	0.0982821	0.460961	2	0.479996	Occipital Lobe
OL	FA	session	0.257679	0.0683995	137.854	3.76727	0.00024373	2	0.00316849	Occipital Lobe
OL	FA	session:groupPatient	-0.0600597	0.0993204	87.5242	-0.604707	0.273469	2	0.499266	Occipital Lobe
OL	MD	session	-0.248811	0.0885165	116.756	-2.8109	0.00579549	2	0.0188353	Occipital Lobe
OL	MD	session:groupPatient	0.0744411	0.139655	93.5322	0.533035	0.297637	2	0.350115	Occipital Lobe
OL	RD	session	-0.275162	0.0831608	120.751	-3.30879	0.00123524	2	0.00802905	Occipital Lobe
OL	RD	session:groupPatient	0.090412	0.129199	91.0285	0.699789	0.242922	2	0.415092	Occipital Lobe
PCR	AD	session	-0.376216	0.089978	114.54	-4.1812	5.69897e-05	3	0.000683876	Posterior corona radiata
PCR	AD	session:groupPatient	0.183747	0.143061	94.8426	1.28439	0.101066	3	0.407036	Posterior corona radiata
PCR	FA	session	0.399691	0.0728673	131.028	5.48519	2.05219e-07	3	1.64175e-06	Posterior corona radiata
PCR	FA	session:groupPatient	-0.107997	0.109087	88.9412	-0.990009	0.162428	3	0.367494	Posterior corona radiata
PCR	MD	session	-0.445802	0.0911713	113.582	-4.88972	3.35072e-06	3	4.02087e-05	Posterior corona radiata
PCR	MD	session:groupPatient	0.157323	0.145153	94.3845	1.08384	0.140597	3	0.374926	Posterior corona radiata
PCR	RD	session	-0.412529	0.0827798	120.11	-4.98345	2.12151e-06	3	1.69721e-05	Posterior corona radiata
PCR	RD	session:groupPatient	0.122755	0.128874	91.1761	0.952516	0.171677	3	0.430109	Posterior corona radiata
PCT	AD	session	-0.062403	0.10237	109.64	-0.609585	0.543398	3	0.806347	Pontine crossing tract
PCT	AD	session:groupPatient	0.0540665	0.164316	94.4493	0.329039	0.371427	3	0.460497	Pontine crossing tract
PCT	FA	session	-0.0253192	0.0835763	120.651	-0.302947	0.762452	3	0.871374	Pontine crossing tract
PCT	FA	session:groupPatient	-0.0926313	0.129846	90.8858	-0.713394	0.238715	3	0.389189	Pontine crossing tract
PCT	MD	session	-0.0584574	0.117178	104.332	-0.498879	0.618915	3	0.67518	Pontine crossing tract
PCT	MD	session:groupPatient	0.0903619	0.19046	98.6871	0.474439	0.318118	3	0.478112	Pontine crossing tract
PCT	RD	session	-0.0300946	0.106528	107.775	-0.282504	0.778099	3	0.889256	Pontine crossing tract
PCT	RD	session:groupPatient	0.0920827	0.172027	96.4233	0.535279	0.296845	3	0.479039	Pontine crossing tract
PL	AD	session	-0.0368193	0.0849845	118.828	-0.433247	0.665621	2	0.665621	Parietal Lobe
PL	AD	session:groupPatient	-0.0214504	0.132882	91.613	-0.161424	0.436057	2	0.479996	Parietal Lobe
PL	FA	session	0.191391	0.0597133	146.579	3.20516	0.00165691	2	0.00717993	Parietal Lobe
PL	FA	session:groupPatient	-0.0102892	0.0821252	87.1155	-0.125286	0.450293	2	0.499266	Parietal Lobe
PL	MD	session	-0.119261	0.0776523	125.802	-1.53583	0.12709	2	0.206522	Parietal Lobe
PL	MD	session:groupPatient	0.0058653	0.118675	90.4057	0.0494231	0.480346	2	0.480346	Parietal Lobe
PL	RD	session	-0.160279	0.0692475	135.472	-2.31459	0.0221393	2	0.0512838	Parietal Lobe
PL	RD	session:groupPatient	0.0177089	0.101829	88.7819	0.173908	0.431167	2	0.467097	Parietal Lobe
PLIC	AD	session	0.0399743	0.0862732	118.266	0.463345	0.643968	3	0.813434	IC Posterior Limb
PLIC	AD	session:groupPatient	-0.0476421	0.135097	91.6064	-0.35265	0.36258	3	0.460497	IC Posterior Limb
PLIC	FA	session	-0.0632939	0.0881126	116.949	-0.71833	0.473987	3	0.673993	IC Posterior Limb
PLIC	FA	session:groupPatient	0.128946	0.138543	91.9605	0.930729	0.177215	3	0.367494	IC Posterior Limb
PLIC	MD	session	0.0787162	0.108763	107.279	0.723741	0.4708	3	0.627349	IC Posterior Limb
PLIC	MD	session:groupPatient	-0.0924561	0.175927	97.147	-0.525536	0.300204	3	0.478112	IC Posterior Limb
PLIC	RD	session	0.0700865	0.0998861	110.387	0.701665	0.484365	3	0.726548	IC Posterior Limb
PLIC	RD	session:groupPatient	-0.120539	0.16013	94.5529	-0.752753	0.226734	3	0.453468	IC Posterior Limb
PT	AD	session	-0.229989	0.0830179	120.466	-2.77035	0.00648754	2	0.0843381	Projection Tracts
PT	AD	session:groupPatient	0.109595	0.128862	90.1326	0.850485	0.198655	2	0.430418	Projection Tracts
PT	FA	session	0.257224	0.0740721	131.716	3.47262	0.000697772	2	0.00453552	Projection Tracts
PT	FA	session:groupPatient	-0.0623446	0.110507	88.4205	-0.564169	0.287034	2	0.499266	Projection Tracts
PT	MD	session	-0.26051	0.0842659	119.983	-3.09152	0.00247642	2	0.0160967	Projection Tracts
PT	MD	session:groupPatient	0.0963017	0.131115	90.6947	0.734483	0.232275	2	0.350115	Projection Tracts
PT	RD	session	-0.239835	0.0795189	125.095	-3.01608	0.00310223	2	0.0130463	Projection Tracts
PT	RD	session:groupPatient	0.0771813	0.121636	89.6739	0.634524	0.263677	2	0.415092	Projection Tracts
PTR	AD	session	-0.369642	0.0736638	129.501	-5.01796	1.68724e-06	3	4.04939e-05	Posterior thalamic radiation
PTR	AD	session:groupPatient	0.132935	0.110868	88.8339	1.19904	0.11685	3	0.407036	Posterior thalamic radiation
PTR	FA	session	0.578713	0.0750958	125.506	7.70632	3.41039e-12	3	8.18493e-11	Posterior thalamic radiation
PTR	FA	session:groupPatient	-0.175976	0.114621	89.2001	-1.53529	0.0641262	3	0.367494	Posterior thalamic radiation
PTR	MD	session	-0.522357	0.0751577	126.527	-6.95014	1.7233e-10	3	4.13591e-09	Posterior thalamic radiation
PTR	MD	session:groupPatient	0.178415	0.114312	89.0704	1.56078	0.0610607	3	0.305909	Posterior thalamic radiation
PTR	RD	session	-0.557655	0.0751812	126.189	-7.41748	1.53556e-11	3	3.68535e-10	Posterior thalamic radiation
PTR	RD	session:groupPatient	0.187694	0.114485	89.1281	1.63947	0.0523205	3	0.354426	Posterior thalamic radiation
PWM	AD	session	-0.0700212	0.0828343	118.76	-0.845317	0.399634	1	0.399634	Peripheral White Matter
PWM	AD	session:groupPatient	0.0274134	0.129597	91.8329	0.211528	0.416472	1	0.416472	Peripheral White Matter
PWM	FA	session	0.128964	0.0719785	133.133	1.79171	0.0754512	1	0.0754512	Peripheral White Matter
PWM	FA	session:groupPatient	-0.0219094	0.106809	88.468	-0.205126	0.418972	1	0.418972	Peripheral White Matter
PWM	MD	session	-0.119949	0.0752139	126.948	-1.59478	0.113249	1	0.113249	Peripheral White Matter
PWM	MD	session:groupPatient	0.0434994	0.114442	90.0365	0.380101	0.352383	1	0.352383	Peripheral White Matter
PWM	RD	session	-0.138976	0.0709452	133.031	-1.95892	0.052214	1	0.0682186	Peripheral White Matter
PWM	RD	session:groupPatient	0.0446583	0.105391	88.8752	0.423741	0.336389	1	0.336389	Peripheral White Matter
PoL	AD	session	-0.218703	0.0868732	116.691	-2.51749	0.0131756	2	0.0856412	Posterior Lobe
PoL	AD	session:groupPatient	0.174115	0.136678	91.9391	1.27391	0.102954	2	0.334599	Posterior Lobe
PoL	FA	session	0.197681	0.0703534	134.57	2.80983	0.00569647	2	0.0127635	Posterior Lobe
PoL	FA	session:groupPatient	-0.138349	0.103824	88.639	-1.33253	0.093051	2	0.499266	Posterior Lobe
PoL	MD	session	-0.239152	0.0842714	119.171	-2.83788	0.00533965	2	0.0188353	Posterior Lobe
PoL	MD	session:groupPatient	0.209619	0.131653	91.6452	1.59221	0.0573906	2	0.350115	Posterior Lobe
PoL	RD	session	-0.236408	0.0806191	122.661	-2.93241	0.00401424	2	0.0130463	Posterior Lobe
PoL	RD	session:groupPatient	0.215478	0.124522	90.8745	1.73045	0.0434726	2	0.415092	Posterior Lobe
RLIC	AD	session	-0.399819	0.107862	106.402	-3.70677	0.000335204	3	0.00268163	IC Retrolenticular
RLIC	AD	session:groupPatient	0.224471	0.17497	98.7026	1.28291	0.101264	3	0.407036	IC Retrolenticular
RLIC	FA	session	0.289173	0.0763059	128.07	3.78966	0.000231151	3	0.00110952	IC Retrolenticular
RLIC	FA	session:groupPatient	-0.135072	0.115528	89.381	-1.16917	0.122721	3	0.367494	IC Retrolenticular
RLIC	MD	session	-0.413128	0.100243	110.013	-4.12126	7.32909e-05	3	0.000439745	IC Retrolenticular
RLIC	MD	session:groupPatient	0.192601	0.161396	96.8822	1.19334	0.117825	3	0.353475	IC Retrolenticular
RLIC	RD	session	-0.347074	0.0869637	117.611	-3.99102	0.00011485	3	0.000551278	IC Retrolenticular
RLIC	RD	session:groupPatient	0.161838	0.136579	92.2531	1.18494	0.119542	3	0.430109	IC Retrolenticular
SCC	AD	session	-0.0937718	0.116528	108.572	-0.804714	0.422744	3	0.733732	CC Splenium
SCC	AD	session:groupPatient	-0.0289368	0.189667	105.23	-0.152567	0.439516	3	0.479472	CC Splenium
SCC	FA	session	0.0399985	0.0866764	117.339	0.461469	0.645316	3	0.77438	CC Splenium
SCC	FA	session:groupPatient	0.00952504	0.136121	91.8511	0.069975	0.472183	3	0.472183	CC Splenium
SCC	MD	session	-0.0820155	0.120204	108.857	-0.682305	0.496495	3	0.627349	CC Splenium
SCC	MD	session:groupPatient	-0.023439	0.195754	106.703	-0.119737	0.452458	3	0.478112	CC Splenium
SCC	RD	session	-0.0567731	0.103359	109.707	-0.549281	0.583929	3	0.778572	CC Splenium
SCC	RD	session:groupPatient	-0.00884511	0.16659	97.2524	-0.0530951	0.478883	3	0.496764	CC Splenium
SCR	AD	session	0.0459589	0.0828904	122.806	0.554454	0.580277	3	0.806347	Superior corona radiata
SCR	AD	session:groupPatient	0.00650601	0.127626	89.4227	0.0509772	0.479729	3	0.479729	Superior corona radiata
SCR	FA	session	0.0433487	0.0649359	142.402	0.667561	0.505494	3	0.673993	Superior corona radiata
SCR	FA	session:groupPatient	0.0549185	0.0920666	87.549	0.596508	0.276188	3	0.389189	Superior corona radiata
SCR	MD	session	0.0279715	0.0901793	116.016	0.310176	0.756983	3	0.789896	Superior corona radiata
SCR	MD	session:groupPatient	-0.0326229	0.142282	92.5536	-0.229284	0.409577	3	0.478112	Superior corona radiata
SCR	RD	session	-0.00237792	0.0809677	123.083	-0.0293687	0.976618	3	0.976618	Superior corona radiata
SCR	RD	session:groupPatient	-0.0471891	0.124887	90.8068	-0.377856	0.35321	3	0.479039	Superior corona radiata
SFO	AD	session	0.0931444	0.0939139	113.328	0.991807	0.323405	3	0.646809	Superior fronto-occipital fasciculus
SFO	AD	session:groupPatient	-0.0126866	0.149317	93.2974	-0.0849642	0.466236	3	0.479729	Superior fronto-occipital fasciculus
SFO	FA	session	0.0179696	0.0819701	120.706	0.219222	0.826847	3	0.886513	Superior fronto-occipital fasciculus
SFO	FA	session:groupPatient	-0.158336	0.127563	91.8475	-1.24123	0.10884	3	0.367494	Superior fronto-occipital fasciculus
SFO	MD	session	0.0590202	0.0990502	111.471	0.595862	0.552476	3	0.631401	Superior fronto-occipital fasciculus
SFO	MD	session:groupPatient	0.0784666	0.15886	96.117	0.493936	0.311239	3	0.478112	Superior fronto-occipital fasciculus
SFO	RD	session	0.0164517	0.0955966	112.95	0.172095	0.863671	3	0.941093	Superior fronto-occipital fasciculus
SFO	RD	session:groupPatient	0.141014	0.15281	95.9066	0.922806	0.179212	3	0.430109	Superior fronto-occipital fasciculus
SL	AD	session	-0.110137	0.0969859	110.239	-1.1356	0.258586	2	0.420202	Sub-lobar
SL	AD	session:groupPatient	0.09451	0.155908	96.1162	0.606189	0.272909	2	0.430581	Sub-lobar
SL	FA	session	-0.0956391	0.090857	114.909	-1.05263	0.294718	2	0.338268	Sub-lobar
SL	FA	session:groupPatient	-0.02292	0.143698	92.408	-0.1595	0.436811	2	0.499266	Sub-lobar
SL	MD	session	-0.057219	0.0937612	111.807	-0.610263	0.542926	2	0.58817	Sub-lobar
SL	MD	session:groupPatient	0.0872863	0.149806	94.2311	0.582661	0.280757	2	0.350115	Sub-lobar
SL	RD	session	-0.0204744	0.0897578	114.48	-0.228107	0.81997	2	0.842141	Sub-lobar
SL	RD	session:groupPatient	0.0706273	0.142112	92.4378	0.496983	0.310191	2	0.415092	Sub-lobar
SLF	AD	session	-0.0504436	0.0852182	117.894	-0.591934	0.555028	3	0.806347	Superior longitudinal fasciculus
SLF	AD	session:groupPatient	0.0735096	0.133531	91.4247	0.550507	0.291657	3	0.437486	Superior longitudinal fasciculus
SLF	FA	session	0.2068	0.0715441	133.748	2.89053	0.00448929	3	0.0178762	Superior longitudinal fasciculus
SLF	FA	session:groupPatient	-0.0849499	0.10595	88.7172	-0.801794	0.212407	3	0.389189	Superior longitudinal fasciculus
SLF	MD	session	-0.190308	0.0845726	119.584	-2.25023	0.0262625	3	0.0700333	Superior longitudinal fasciculus
SLF	MD	session:groupPatient	0.10542	0.132128	92.2569	0.797863	0.213499	3	0.452014	Superior longitudinal fasciculus
SLF	RD	session	-0.231211	0.0774701	126.411	-2.98452	0.00341044	3	0.0136418	Superior longitudinal fasciculus
SLF	RD	session:groupPatient	0.0993428	0.118156	90.3742	0.840774	0.201347	3	0.439302	Superior longitudinal fasciculus
SS	AD	session	-0.225154	0.0889815	114.742	-2.53034	0.0127504	3	0.0545447	Sagittal stratum
SS	AD	session:groupPatient	0.0934651	0.140914	92.8975	0.663277	0.254398	3	0.407036	Sagittal stratum
SS	FA	session	0.380426	0.0808696	123.086	4.70419	6.72801e-06	3	4.03681e-05	Sagittal stratum
SS	FA	session:groupPatient	-0.18646	0.124548	90.0139	-1.49709	0.0689337	3	0.367494	Sagittal stratum
SS	MD	session	-0.389173	0.083598	119.534	-4.65529	8.44477e-06	3	6.75582e-05	Sagittal stratum
SS	MD	session:groupPatient	0.176677	0.130289	90.906	1.35603	0.0892235	3	0.305909	Sagittal stratum
SS	RD	session	-0.4117	0.0812253	122.212	-5.06861	1.44177e-06	3	1.69721e-05	Sagittal stratum
SS	RD	session:groupPatient	0.191156	0.125491	90.3108	1.52327	0.0655929	3	0.354426	Sagittal stratum
TL	AD	session	-0.0546211	0.0860958	116.12	-0.634422	0.527053	2	0.574311	Temporal Lobe
TL	AD	session:groupPatient	-0.00683164	0.13582	92.6162	-0.0502993	0.479996	2	0.479996	Temporal Lobe
TL	FA	session	0.237117	0.0845473	118.425	2.80455	0.00589087	2	0.0127635	Temporal Lobe
TL	FA	session:groupPatient	-0.127351	0.132188	90.9998	-0.963412	0.168947	2	0.499266	Temporal Lobe
TL	MD	session	-0.216463	0.069669	134.342	-3.10702	0.0023065	2	0.0160967	Temporal Lobe
TL	MD	session:groupPatient	0.0702931	0.102942	88.8215	0.682841	0.248242	2	0.350115	Temporal Lobe
TL	RD	session	-0.277093	0.0687141	136.42	-4.03255	9.13629e-05	2	0.00118772	Temporal Lobe
TL	RD	session:groupPatient	0.109617	0.100558	88.3468	1.09008	0.13932	2	0.415092	Temporal Lobe
UNC	AD	session	-0.0617861	0.0777013	125.693	-0.795175	0.428011	3	0.733732	Uncinate fasciculus
UNC	AD	session:groupPatient	0.114291	0.118706	90.0177	0.962803	0.169113	3	0.407036	Uncinate fasciculus
UNC	FA	session	0.341813	0.0620353	146.382	5.50998	1.57411e-07	3	1.64175e-06	Uncinate fasciculus
UNC	FA	session:groupPatient	-0.113203	0.0854164	86.5712	-1.3253	0.0942787	3	0.367494	Uncinate fasciculus
UNC	MD	session	-0.273624	0.0749275	129.897	-3.65186	0.000376247	3	0.00180599	Uncinate fasciculus
UNC	MD	session:groupPatient	0.165911	0.112533	88.4393	1.47434	0.0719711	3	0.305909	Uncinate fasciculus
UNC	RD	session	-0.311422	0.0658756	142.149	-4.72742	5.41512e-06	3	3.24907e-05	Uncinate fasciculus
UNC	RD	session:groupPatient	0.136531	0.0934636	86.9406	1.46079	0.0738387	3	0.354426	Uncinate fasciculus
WM	AD	session	-0.101439	0.0851834	116.241	-1.19083	0.236145	0	0.236145	White Matter
WM	AD	session:groupPatient	0.0653327	0.134239	92.2103	0.486689	0.313817	0	0.313817	White Matter
WM	FA	session	0.150945	0.0738825	131.26	2.04304	0.0430504	0	0.0430504	White Matter
WM	FA	session:groupPatient	-0.0272816	0.110502	88.8901	-0.246888	0.402782	0	0.402782	White Matter
WM	MD	session	-0.138594	0.0793384	122.828	-1.74687	0.0831587	0	0.0831587	White Matter
WM	MD	session:groupPatient	0.0644648	0.122461	90.7825	0.526409	0.299944	0	0.299944	White Matter
WM	RD	session	-0.14851	0.0751149	128.509	-1.97711	0.0501701	0	0.0501701	White Matter
WM	RD	session:groupPatient	0.0544074	0.113601	89.6084	0.478934	0.316576	0	0.316576	White Matter
