# Supplementary material for: Stable White Matter Structure in the First Three Years After Psychosis Onset
Source: Biol Psychiatry Glob Open Sci. 2025 Feb 20;5(3):100472. doi: 10.1016/j.bpsgos.2025.100472 (PMC11994302; doi:10.1016/j.bpsgos.2025.100472)
Supplement: Statistics Tables [file mmc2.zip › jhp-longt-agematch.xlsx]

## Sheet: Sheet1
label	desc	feature	coef	err	df	t	pval	hierarchy	pvalcorr	region
ACR	AD	session	-0.0366318	0.140526	60.4823	-0.260677	0.795227	3	0.867521	Anterior corona radiata
ACR	AD	session:groupPatient	0.0865075	0.16472	33.9911	0.52518	0.301434	3	0.477354	Anterior corona radiata
ACR	FA	session	0.000685337	0.117572	66.9994	0.00582911	0.995366	3	0.995366	Anterior corona radiata
ACR	FA	session:groupPatient	0.0355092	0.118162	32.479	0.300514	0.38285	3	0.450674	Anterior corona radiata
ACR	MD	session	-0.0266093	0.140312	59.938	-0.189644	0.850229	3	0.901897	Anterior corona radiata
ACR	MD	session:groupPatient	0.0545001	0.164942	33.2438	0.33042	0.371578	3	0.494929	Anterior corona radiata
ACR	RD	session	-0.0192365	0.131837	63.5456	-0.145911	0.884454	3	0.964859	Anterior corona radiata
ACR	RD	session:groupPatient	0.0207941	0.148024	32.6824	0.140478	0.444572	3	0.484988	Anterior corona radiata
AL	AD	session	0.156737	0.202502	47.67	0.774002	0.442751	2	0.676843	Anterior Lobe
AL	AD	session:groupPatient	0.0512585	0.270426	41.5148	0.189547	0.425294	2	0.425294	Anterior Lobe
AL	FA	session	0.319063	0.185437	50.5737	1.7206	0.0914373	2	0.257375	Anterior Lobe
AL	FA	session:groupPatient	0.0606638	0.24213	39.6707	0.250542	0.401731	2	0.401731	Anterior Lobe
AL	MD	session	0.072648	0.210893	47.5228	0.344478	0.732007	2	0.851797	Anterior Lobe
AL	MD	session:groupPatient	0.0107358	0.282704	42.5182	0.0379754	0.484943	2	0.485042	Anterior Lobe
AL	RD	session	0.0100036	0.211895	47.6693	0.0472103	0.962543	2	0.962543	Anterior Lobe
AL	RD	session:groupPatient	-0.0161644	0.283835	42.4408	-0.0569499	0.477426	2	0.488343	Anterior Lobe
ALIC	AD	session	-0.116058	0.196289	47.5761	-0.591262	0.557144	3	0.867521	IC Anterior Limb
ALIC	AD	session:groupPatient	0.182671	0.256993	36.5104	0.7108	0.240862	3	0.477354	IC Anterior Limb
ALIC	FA	session	-0.532086	0.144948	58.4289	-3.67088	0.000525211	3	0.0126051	IC Anterior Limb
ALIC	FA	session:groupPatient	0.27718	0.173269	33.7447	1.59971	0.0594928	3	0.224579	IC Anterior Limb
ALIC	MD	session	0.221473	0.193851	45.9137	1.14249	0.259174	3	0.58232	IC Anterior Limb
ALIC	MD	session:groupPatient	-0.0287254	0.254692	35.3508	-0.112785	0.45542	3	0.494929	IC Anterior Limb
ALIC	RD	session	0.396311	0.170844	50.2152	2.31973	0.0244604	3	0.195683	IC Anterior Limb
ALIC	RD	session:groupPatient	-0.159231	0.217926	34.2497	-0.730668	0.234976	3	0.412871	IC Anterior Limb
AT	AD	session	0.203067	0.159151	52.1958	1.27594	0.207626	2	0.596809	Association Tracts
AT	AD	session:groupPatient	0.203056	0.200552	34.437	1.01249	0.159183	2	0.318977	Association Tracts
AT	FA	session	0.197283	0.158992	55.3655	1.24084	0.219898	2	0.476446	Association Tracts
AT	FA	session:groupPatient	0.0558002	0.196096	34.8648	0.284556	0.388834	2	0.401731	Association Tracts
AT	MD	session	0.0312713	0.162015	52.9508	0.193014	0.847686	2	0.851797	Association Tracts
AT	MD	session:groupPatient	0.102773	0.202879	34.2218	0.506571	0.307852	2	0.476181	Association Tracts
AT	RD	session	-0.085166	0.16131	54.1543	-0.527964	0.599681	2	0.962543	Association Tracts
AT	RD	session:groupPatient	0.0206784	0.200454	34.4617	0.103158	0.459218	2	0.488343	Association Tracts
BCC	AD	session	0.0885054	0.166546	48.8642	0.531417	0.597537	3	0.867521	CC Body
BCC	AD	session:groupPatient	0.0980271	0.21658	36.6003	0.452613	0.326749	3	0.477354	CC Body
BCC	FA	session	0.0335234	0.12165	66.9027	0.275572	0.783726	3	0.895687	CC Body
BCC	FA	session:groupPatient	-0.0154789	0.124531	31.8163	-0.124298	0.450931	3	0.459411	CC Body
BCC	MD	session	0.0249752	0.155167	54.193	0.160957	0.872726	3	0.901897	CC Body
BCC	MD	session:groupPatient	0.128767	0.193041	34.7698	0.667046	0.254573	3	0.494929	CC Body
BCC	RD	session	-0.00472922	0.134217	62.8857	-0.0352357	0.972003	3	0.972003	CC Body
BCC	RD	session:groupPatient	0.0544782	0.152102	32.6377	0.358168	0.361262	3	0.412871	CC Body
CGC	AD	session	-0.0550693	0.130492	60.8566	-0.422013	0.674502	3	0.867521	Cingulate gyrus
CGC	AD	session:groupPatient	0.27864	0.152195	33.7576	1.83081	0.0379839	3	0.477354	Cingulate gyrus
CGC	FA	session	-0.136991	0.140492	59.3142	-0.975075	0.333483	3	0.517517	Cingulate gyrus
CGC	FA	session:groupPatient	0.374219	0.167092	34.5874	2.2396	0.0158247	3	0.126598	Cingulate gyrus
CGC	MD	session	0.0859427	0.20333	44.1653	0.422676	0.674582	3	0.901897	Cingulate gyrus
CGC	MD	session:groupPatient	0.0171853	0.270099	36.0875	0.0636258	0.47481	3	0.494929	Cingulate gyrus
CGC	RD	session	0.14818	0.190383	48.6116	0.778326	0.440149	3	0.680677	Cingulate gyrus
CGC	RD	session:groupPatient	-0.252512	0.248223	36.8516	-1.01728	0.157827	3	0.412871	Cingulate gyrus
CGH	AD	session	-0.0445455	0.163234	52.3372	-0.272894	0.786009	3	0.867521	Hippocampus
CGH	AD	session:groupPatient	0.280343	0.209323	38.2888	1.33928	0.0941877	3	0.477354	Hippocampus
CGH	FA	session	0.175571	0.181926	49.0731	0.965068	0.339243	3	0.517517	Hippocampus
CGH	FA	session:groupPatient	0.0598623	0.235396	35.7822	0.254305	0.400358	3	0.450674	Hippocampus
CGH	MD	session	-0.0677903	0.188735	47.9165	-0.359183	0.721036	3	0.901897	Hippocampus
CGH	MD	session:groupPatient	0.229206	0.250794	40.4503	0.913924	0.183086	3	0.494929	Hippocampus
CGH	RD	session	-0.0946155	0.195488	46.208	-0.483997	0.630674	3	0.79664	Hippocampus
CGH	RD	session:groupPatient	0.148098	0.260187	38.9041	0.5692	0.286246	3	0.412871	Hippocampus
CP	AD	session	-0.0453341	0.160635	52.7793	-0.282217	0.778881	3	0.867521	Cerebral peduncle
CP	AD	session:groupPatient	0.208976	0.204088	37.0085	1.02395	0.156252	3	0.477354	Cerebral peduncle
CP	FA	session	-0.267042	0.159738	54.7577	-1.67175	0.10028	3	0.343816	Cerebral peduncle
CP	FA	session:groupPatient	0.0203692	0.19844	35.3859	0.102647	0.459411	3	0.459411	Cerebral peduncle
CP	MD	session	0.142911	0.194548	47.8007	0.734581	0.466183	3	0.745893	Cerebral peduncle
CP	MD	session:groupPatient	0.198514	0.256919	38.7743	0.772673	0.2222	3	0.494929	Cerebral peduncle
CP	RD	session	0.276251	0.187967	48.9791	1.46968	0.148044	3	0.548496	Cerebral peduncle
CP	RD	session:groupPatient	0.0900578	0.245704	37.8748	0.36653	0.358004	3	0.412871	Cerebral peduncle
CST	AD	session	0.157784	0.152999	57.2793	1.03128	0.306745	3	0.691326	Corticospinal tract
CST	AD	session:groupPatient	-0.0211115	0.185768	34.9501	-0.113644	0.455085	3	0.477354	Corticospinal tract
CST	FA	session	-0.311435	0.164365	54.5935	-1.89478	0.0634223	3	0.304427	Corticospinal tract
CST	FA	session:groupPatient	0.316869	0.205046	36.0087	1.54536	0.0655021	3	0.224579	Corticospinal tract
CST	MD	session	0.317904	0.188513	50.1128	1.68638	0.0979403	3	0.492211	Corticospinal tract
CST	MD	session:groupPatient	-0.17046	0.246212	39.1308	-0.69233	0.246409	3	0.494929	Corticospinal tract
CST	RD	session	0.386455	0.192732	49.8968	2.00514	0.0503873	3	0.241859	Corticospinal tract
CST	RD	session:groupPatient	-0.284712	0.252822	39.8106	-1.12614	0.133425	3	0.412871	Corticospinal tract
CT	AD	session	0.143074	0.161629	50.6051	0.885199	0.380236	2	0.676843	Callosal Tracts
CT	AD	session:groupPatient	0.06119	0.209801	38.4495	0.291657	0.386058	2	0.41823	Callosal Tracts
CT	FA	session	-0.0232182	0.136286	64.603	-0.170364	0.865256	2	0.885135	Callosal Tracts
CT	FA	session:groupPatient	0.0684566	0.150081	31.9266	0.456133	0.325691	2	0.401731	Callosal Tracts
CT	MD	session	0.120174	0.167805	50.3307	0.716156	0.477205	2	0.851797	Callosal Tracts
CT	MD	session:groupPatient	0.0359508	0.215145	35.4783	0.1671	0.43412	2	0.485042	Callosal Tracts
CT	RD	session	0.0767422	0.154626	56.5455	0.496309	0.6216	2	0.962543	Callosal Tracts
CT	RD	session:groupPatient	-0.039161	0.187153	32.7955	-0.209246	0.417775	2	0.488343	Callosal Tracts
CWM	AD	session	0.0751826	0.170687	49.8556	0.440471	0.6615	1	0.6615	Core White Matter
CWM	AD	session:groupPatient	0.116281	0.221916	37.8148	0.523987	0.301673	1	0.34721	Core White Matter
CWM	FA	session	0.077942	0.16598	52.9344	0.469587	0.640578	1	0.640578	Core White Matter
CWM	FA	session:groupPatient	0.120583	0.208155	34.5142	0.579293	0.283077	1	0.283077	Core White Matter
CWM	MD	session	0.0461734	0.177718	48.475	0.259812	0.796109	1	0.796109	Core White Matter
CWM	MD	session:groupPatient	0.00598284	0.231724	36.6947	0.0258188	0.489771	1	0.489771	Core White Matter
CWM	RD	session	0.0186373	0.175225	49.6193	0.106362	0.915724	1	0.931337	Core White Matter
CWM	RD	session:groupPatient	-0.0697485	0.225691	35.5102	-0.309044	0.379547	1	0.379547	Core White Matter
CbT	AD	session	0.134228	0.208261	47.1481	0.644518	0.522363	2	0.676843	Cerebellar Tracts
CbT	AD	session:groupPatient	-0.231368	0.276702	39.518	-0.836163	0.204046	2	0.318977	Cerebellar Tracts
CbT	FA	session	-0.134751	0.199334	47.3235	-0.676007	0.502326	2	0.666135	Cerebellar Tracts
CbT	FA	session:groupPatient	0.150986	0.263952	38.8674	0.572023	0.2853	2	0.401731	Cerebellar Tracts
CbT	MD	session	0.172666	0.235837	47.864	0.732143	0.467651	2	0.851797	Cerebellar Tracts
CbT	MD	session:groupPatient	-0.179133	0.318074	45.4561	-0.563181	0.28804	2	0.476181	Cerebellar Tracts
CbT	RD	session	0.17513	0.224374	47.7348	0.780529	0.438933	2	0.962543	Cerebellar Tracts
CbT	RD	session:groupPatient	-0.160317	0.301661	43.8163	-0.531447	0.298897	2	0.488343	Cerebellar Tracts
EC	AD	session	0.247566	0.204746	46.0567	1.20914	0.23278	3	0.691326	External capsule
EC	AD	session:groupPatient	0.286529	0.274492	40.9189	1.04385	0.151341	3	0.477354	External capsule
EC	FA	session	-0.0772899	0.133349	62.9513	-0.579605	0.564249	3	0.712736	External capsule
EC	FA	session:groupPatient	0.165105	0.151565	33.8531	1.08933	0.14185	3	0.2837	External capsule
EC	MD	session	0.229813	0.174565	50.8807	1.31649	0.193911	3	0.558809	External capsule
EC	MD	session:groupPatient	0.117939	0.225197	37.5124	0.523717	0.301778	3	0.494929	External capsule
EC	RD	session	0.179407	0.147423	58.122	1.21695	0.22854	3	0.548496	External capsule
EC	RD	session:groupPatient	-0.00509688	0.177731	35.0772	-0.0286774	0.488642	3	0.494308	External capsule
FL	AD	session	0.171972	0.141609	57.6231	1.21442	0.229542	2	0.596809	Frontal Lobe
FL	AD	session:groupPatient	0.0682064	0.169743	32.6639	0.401822	0.345216	2	0.407983	Frontal Lobe
FL	FA	session	-0.0181905	0.125439	66.8878	-0.145015	0.885135	2	0.885135	Frontal Lobe
FL	FA	session:groupPatient	0.184472	0.128639	32.3556	1.43403	0.0805794	2	0.401731	Frontal Lobe
FL	MD	session	0.12168	0.129738	64.0233	0.937891	0.351825	2	0.851797	Frontal Lobe
FL	MD	session:groupPatient	0.005458	0.144413	32.2561	0.0377944	0.485042	2	0.485042	Frontal Lobe
FL	RD	session	0.0840514	0.124761	66.2826	0.673697	0.502846	2	0.962543	Frontal Lobe
FL	RD	session:groupPatient	-0.0372121	0.132005	32.1351	-0.281899	0.389914	2	0.488343	Frontal Lobe
FX	AD	session	-0.069567	0.11396	66.9992	-0.610453	0.543627	3	0.867521	Fornix
FX	AD	session:groupPatient	-0.0122861	0.114132	32.8927	-0.107648	0.457464	3	0.477354	Fornix
FX	FA	session	-0.0777845	0.106742	64.6361	-0.728717	0.468807	3	0.625076	Fornix
FX	FA	session:groupPatient	0.244528	0.0952484	32.1488	2.56727	0.00755188	3	0.112557	Fornix
FX	MD	session	-0.0206863	0.0996192	59.3756	-0.207654	0.83621	3	0.901897	Fornix
FX	MD	session:groupPatient	-0.107417	0.0780181	31.8443	-1.37682	0.089086	3	0.494929	Fornix
FX	RD	session	0.00546547	0.0968673	55.5441	0.0564222	0.955208	3	0.972003	Fornix
FX	RD	session:groupPatient	-0.153946	0.0691528	31.6457	-2.22617	0.0166257	3	0.399016	Fornix
FXST	AD	session	-0.097781	0.186248	49.5265	-0.525004	0.601923	3	0.867521	Fornix (cres)
FXST	AD	session:groupPatient	0.383062	0.243364	38.4807	1.57403	0.061834	3	0.477354	Fornix (cres)
FXST	FA	session	0.255812	0.196959	48.0697	1.29881	0.200205	3	0.480492	Fornix (cres)
FXST	FA	session:groupPatient	-0.0571776	0.258653	37.7943	-0.221059	0.413118	3	0.450674	Fornix (cres)
FXST	MD	session	-0.203363	0.206919	48.679	-0.982815	0.330558	3	0.635835	Fornix (cres)
FXST	MD	session:groupPatient	0.379194	0.275882	42.2352	1.37448	0.0882709	3	0.494929	Fornix (cres)
FXST	RD	session	-0.243428	0.215216	47.7222	-1.13108	0.263672	3	0.575285	Fornix (cres)
FXST	RD	session:groupPatient	0.252702	0.287885	42.0682	0.877789	0.192522	3	0.412871	Fornix (cres)
GCC	AD	session	-0.281566	0.187836	48.9647	-1.499	0.140294	3	0.691326	CC Genu
GCC	AD	session:groupPatient	0.390299	0.245376	37.7166	1.59062	0.0600221	3	0.477354	CC Genu
GCC	FA	session	-0.180039	0.120821	66.8812	-1.49014	0.14089	3	0.422669	CC Genu
GCC	FA	session:groupPatient	0.197311	0.12395	31.9849	1.59186	0.0606258	3	0.224579	CC Genu
GCC	MD	session	-0.0943633	0.17506	50.3493	-0.539035	0.592238	3	0.888357	CC Genu
GCC	MD	session:groupPatient	0.142553	0.224504	35.5554	0.634972	0.264756	3	0.494929	CC Genu
GCC	RD	session	0.101355	0.141913	60.2522	0.714206	0.477858	3	0.680677	CC Genu
GCC	RD	session:groupPatient	-0.108823	0.165995	32.7894	-0.65558	0.258334	3	0.412871	CC Genu
IFO	AD	session	0.427155	0.175803	48.3318	2.42974	0.0188731	3	0.452954	Inferior fronto-occipital fasciculus
IFO	AD	session:groupPatient	0.04071	0.230024	37.2861	0.176982	0.43024	3	0.477354	Inferior fronto-occipital fasciculus
IFO	FA	session	0.142063	0.104361	66.4094	1.36127	0.17803	3	0.474747	Inferior fronto-occipital fasciculus
IFO	FA	session:groupPatient	-0.182237	0.099128	32.5427	-1.8384	0.0375726	3	0.224579	Inferior fronto-occipital fasciculus
IFO	MD	session	0.29511	0.187904	49.5315	1.57053	0.122658	3	0.492211	Inferior fronto-occipital fasciculus
IFO	MD	session:groupPatient	0.169281	0.247335	40.1209	0.684419	0.248823	3	0.494929	Inferior fronto-occipital fasciculus
IFO	RD	session	0.054256	0.139763	58.7064	0.388201	0.699271	3	0.799167	Inferior fronto-occipital fasciculus
IFO	RD	session:groupPatient	0.202073	0.168044	35.7532	1.20251	0.118536	3	0.412871	Inferior fronto-occipital fasciculus
LL	AD	session	-0.0487252	0.178843	49.6009	-0.272447	0.786409	2	0.786409	Limbic Lobe
LL	AD	session:groupPatient	0.221864	0.234261	39.1142	0.947077	0.174707	2	0.318977	Limbic Lobe
LL	FA	session	0.100253	0.139877	61.9143	0.716725	0.476239	2	0.666135	Limbic Lobe
LL	FA	session:groupPatient	0.144404	0.161011	33.5547	0.896859	0.188092	2	0.401731	Limbic Lobe
LL	MD	session	-0.0930568	0.169652	52.1952	-0.548517	0.585676	2	0.851797	Limbic Lobe
LL	MD	session:groupPatient	0.132555	0.216268	36.8554	0.612919	0.271847	2	0.476181	Limbic Lobe
LL	RD	session	-0.106707	0.157838	55.7714	-0.676053	0.501801	2	0.962543	Limbic Lobe
LL	RD	session:groupPatient	0.0640621	0.194315	35.1797	0.329682	0.371798	2	0.488343	Limbic Lobe
LT	AD	session	-0.0782111	0.158963	52.1657	-0.492008	0.624778	2	0.676843	Limbic Tracts
LT	AD	session:groupPatient	0.359774	0.204094	38.2948	1.76279	0.0429582	2	0.318977	Limbic Tracts
LT	FA	session	0.0790783	0.190988	49.1978	0.414049	0.680638	2	0.80439	Limbic Tracts
LT	FA	session:groupPatient	0.28628	0.248645	37.2649	1.15136	0.128458	2	0.401731	Limbic Tracts
LT	MD	session	-0.0547342	0.18268	49.4194	-0.299619	0.765725	2	0.851797	Limbic Tracts
LT	MD	session:groupPatient	0.13732	0.239522	39.1027	0.573309	0.284859	2	0.476181	Limbic Tracts
LT	RD	session	-0.0360248	0.191379	48.7815	-0.188238	0.851471	2	0.962543	Limbic Tracts
LT	RD	session:groupPatient	-0.0534769	0.250873	38.2588	-0.213164	0.416166	2	0.488343	Limbic Tracts
ML	AD	session	-0.185752	0.183759	51.0441	-1.01085	0.316858	3	0.691326	Medial lemniscus
ML	AD	session:groupPatient	0.277073	0.240134	40.4632	1.15383	0.12767	3	0.477354	Medial lemniscus
ML	FA	session	-0.259689	0.153325	56.8728	-1.69371	0.0957907	3	0.343816	Medial lemniscus
ML	FA	session:groupPatient	0.460657	0.186901	35.0398	2.46471	0.00937971	3	0.112557	Medial lemniscus
ML	MD	session	0.05106	0.218928	49.6942	0.233227	0.816543	3	0.901897	Medial lemniscus
ML	MD	session:groupPatient	-0.00679646	0.292985	44.4786	-0.0231973	0.490798	3	0.494929	Medial lemniscus
ML	RD	session	0.264416	0.195843	49.9202	1.35014	0.18306	3	0.548496	Medial lemniscus
ML	RD	session:groupPatient	-0.353993	0.257407	40.2765	-1.37523	0.0883309	3	0.412871	Medial lemniscus
OL	AD	session	0.312981	0.163585	49.6493	1.91326	0.0614897	2	0.266455	Occipital Lobe
OL	AD	session:groupPatient	-0.309247	0.208151	32.9837	-1.48569	0.0734289	2	0.318977	Occipital Lobe
OL	FA	session	0.31624	0.141816	61.7151	2.22993	0.0293995	2	0.13464	Occipital Lobe
OL	FA	session:groupPatient	0.104785	0.163259	32.8859	0.641833	0.262715	2	0.401731	Occipital Lobe
OL	MD	session	0.087199	0.17929	48.3656	0.486358	0.62891	2	0.851797	Occipital Lobe
OL	MD	session:groupPatient	-0.255887	0.231318	34.2775	-1.10621	0.138169	2	0.476181	Occipital Lobe
OL	RD	session	-0.0610142	0.170475	52.2135	-0.357907	0.721856	2	0.962543	Occipital Lobe
OL	RD	session:groupPatient	-0.212604	0.214303	33.9525	-0.992075	0.16409	2	0.488343	Occipital Lobe
PCR	AD	session	-0.2265	0.179163	50.389	-1.26422	0.21197	3	0.691326	Posterior corona radiata
PCR	AD	session:groupPatient	0.127168	0.231057	36.7903	0.550375	0.292694	3	0.477354	Posterior corona radiata
PCR	FA	session	0.149423	0.136138	58.3006	1.09758	0.2769	3	0.5112	Posterior corona radiata
PCR	FA	session:groupPatient	0.107024	0.163838	35.0577	0.653227	0.258936	3	0.443999	Posterior corona radiata
PCR	MD	session	-0.163643	0.171426	49.5797	-0.954601	0.344411	3	0.635835	Posterior corona radiata
PCR	MD	session:groupPatient	-0.0524489	0.223198	37.7713	-0.234988	0.407744	3	0.494929	Posterior corona radiata
PCR	RD	session	-0.107985	0.152239	53.0845	-0.709312	0.481235	3	0.680677	Posterior corona radiata
PCR	RD	session:groupPatient	-0.121632	0.192484	36.4529	-0.631908	0.265695	3	0.412871	Posterior corona radiata
PCT	AD	session	0.254783	0.175573	51.6974	1.45115	0.152779	3	0.691326	Pontine crossing tract
PCT	AD	session:groupPatient	-0.147112	0.224337	36.6324	-0.65576	0.258038	3	0.477354	Pontine crossing tract
PCT	FA	session	0.00551151	0.177476	50.0917	0.0310549	0.975349	3	0.995366	Pontine crossing tract
PCT	FA	session:groupPatient	-0.279872	0.225688	33.4361	-1.24008	0.111789	3	0.273153	Pontine crossing tract
PCT	MD	session	0.258585	0.20338	49.1856	1.27144	0.209553	3	0.558809	Pontine crossing tract
PCT	MD	session:groupPatient	-0.00345369	0.2701	41.8124	-0.0127867	0.494929	3	0.494929	Pontine crossing tract
PCT	RD	session	0.149534	0.211053	46.707	0.708516	0.482146	3	0.680677	Pontine crossing tract
PCT	RD	session:groupPatient	0.195283	0.281868	40.4402	0.692814	0.246193	3	0.412871	Pontine crossing tract
PL	AD	session	0.319456	0.154582	52.556	2.06658	0.0437166	2	0.266455	Parietal Lobe
PL	AD	session:groupPatient	-0.149394	0.191727	31.5874	-0.7792	0.22083	2	0.318977	Parietal Lobe
PL	FA	session	0.215001	0.12848	65.822	1.67342	0.0989905	2	0.257375	Parietal Lobe
PL	FA	session:groupPatient	0.195389	0.137888	32.2394	1.41701	0.0830354	2	0.401731	Parietal Lobe
PL	MD	session	0.177392	0.150814	56.2952	1.17623	0.244453	2	0.851797	Parietal Lobe
PL	MD	session:groupPatient	-0.188681	0.182506	32.2839	-1.03384	0.154448	2	0.476181	Parietal Lobe
PL	RD	session	0.0587558	0.143059	61.0406	0.41071	0.682723	2	0.962543	Parietal Lobe
PL	RD	session:groupPatient	-0.199651	0.165673	32.3775	-1.20509	0.118451	2	0.488343	Parietal Lobe
PLIC	AD	session	0.110157	0.187567	50.687	0.587293	0.559614	3	0.867521	IC Posterior Limb
PLIC	AD	session:groupPatient	-0.187479	0.244179	39.1779	-0.767793	0.223607	3	0.477354	IC Posterior Limb
PLIC	FA	session	-0.179114	0.157931	52.7955	-1.13413	0.261863	3	0.5112	IC Posterior Limb
PLIC	FA	session:groupPatient	0.124469	0.199914	36.2646	0.622615	0.268717	3	0.443999	IC Posterior Limb
PLIC	MD	session	0.236685	0.21069	47.7215	1.12338	0.266897	3	0.58232	IC Posterior Limb
PLIC	MD	session:groupPatient	-0.257873	0.281122	41.3313	-0.917299	0.182154	3	0.494929	IC Posterior Limb
PLIC	RD	session	0.230892	0.184986	48.4173	1.24816	0.217975	3	0.548496	IC Posterior Limb
PLIC	RD	session:groupPatient	-0.192759	0.24408	39.3088	-0.789737	0.21721	3	0.412871	IC Posterior Limb
PT	AD	session	-0.0849619	0.164224	53.0477	-0.517354	0.60706	2	0.676843	Projection Tracts
PT	AD	session:groupPatient	0.099438	0.207016	35.771	0.48034	0.316955	2	0.407983	Projection Tracts
PT	FA	session	0.0939078	0.142455	57.0875	0.65921	0.512412	2	0.666135	Projection Tracts
PT	FA	session:groupPatient	0.0756522	0.172253	33.6204	0.439193	0.331666	2	0.401731	Projection Tracts
PT	MD	session	-0.047597	0.163581	50.1913	-0.290968	0.772275	2	0.851797	Projection Tracts
PT	MD	session:groupPatient	-0.0148437	0.20947	35.031	-0.0708629	0.471955	2	0.485042	Projection Tracts
PT	RD	session	-0.0251196	0.154277	52.0327	-0.162821	0.87129	2	0.962543	Projection Tracts
PT	RD	session:groupPatient	-0.0736019	0.194484	34.2815	-0.378447	0.353716	2	0.488343	Projection Tracts
PTR	AD	session	-0.169389	0.153492	54.9916	-1.10357	0.274586	3	0.691326	Posterior thalamic radiation
PTR	AD	session:groupPatient	0.0302559	0.187901	32.574	0.16102	0.436536	3	0.477354	Posterior thalamic radiation
PTR	FA	session	0.501985	0.151218	53.2589	3.31962	0.0016314	3	0.0130512	Posterior thalamic radiation
PTR	FA	session:groupPatient	-0.112943	0.189487	34.834	-0.596044	0.2775	3	0.443999	Posterior thalamic radiation
PTR	MD	session	-0.369492	0.153774	52.9919	-2.40282	0.0198033	3	0.47528	Posterior thalamic radiation
PTR	MD	session:groupPatient	0.0636626	0.191719	33.3531	0.332061	0.37096	3	0.494929	Posterior thalamic radiation
PTR	RD	session	-0.431585	0.150654	53.9068	-2.86474	0.00593701	3	0.0820097	Posterior thalamic radiation
PTR	RD	session:groupPatient	0.0798589	0.187282	34.1452	0.426411	0.336242	3	0.412871	Posterior thalamic radiation
PWM	AD	session	0.257079	0.154075	50.4603	1.66853	0.101405	1	0.202811	Peripheral White Matter
PWM	AD	session:groupPatient	-0.0775232	0.195639	33.6154	-0.396258	0.34721	1	0.34721	Peripheral White Matter
PWM	FA	session	0.25839	0.147681	59.6373	1.74965	0.0853226	1	0.170645	Peripheral White Matter
PWM	FA	session:groupPatient	0.106935	0.174346	33.5521	0.613346	0.271892	1	0.283077	Peripheral White Matter
PWM	MD	session	0.0945285	0.150341	55.8455	0.62876	0.532069	1	0.796109	Peripheral White Matter
PWM	MD	session:groupPatient	-0.0837391	0.183533	33.4467	-0.456262	0.325575	1	0.489771	Peripheral White Matter
PWM	RD	session	-0.0127728	0.14761	59.0337	-0.0865309	0.931337	1	0.931337	Peripheral White Matter
PWM	RD	session:groupPatient	-0.0870747	0.175065	33.2138	-0.497386	0.311097	1	0.379547	Peripheral White Matter
PoL	AD	session	0.175447	0.192007	47.8075	0.913756	0.36543	2	0.676843	Posterior Lobe
PoL	AD	session:groupPatient	-0.230787	0.251032	36.4745	-0.919351	0.181976	2	0.318977	Posterior Lobe
PoL	FA	session	0.339691	0.153607	56.4642	2.21142	0.0310709	2	0.13464	Posterior Lobe
PoL	FA	session:groupPatient	-0.064468	0.187061	34.0359	-0.344636	0.366244	2	0.401731	Posterior Lobe
PoL	MD	session	0.0344817	0.183614	50.0505	0.187794	0.851797	2	0.851797	Posterior Lobe
PoL	MD	session:groupPatient	-0.134043	0.235445	35.1324	-0.569317	0.286382	2	0.476181	Posterior Lobe
PoL	RD	session	-0.0478335	0.172516	53.0034	-0.277269	0.782652	2	0.962543	Posterior Lobe
PoL	RD	session:groupPatient	-0.0758379	0.216131	34.4014	-0.350889	0.363906	2	0.488343	Posterior Lobe
RLIC	AD	session	-0.082938	0.199472	47.0896	-0.415788	0.679454	3	0.867521	IC Retrolenticular
RLIC	AD	session:groupPatient	0.074894	0.262712	37.2902	0.285081	0.38858	3	0.477354	IC Retrolenticular
RLIC	FA	session	0.141604	0.148671	55.2558	0.952461	0.345011	3	0.517517	IC Retrolenticular
RLIC	FA	session:groupPatient	-0.0619581	0.182951	34.1791	-0.338658	0.368469	3	0.450674	IC Retrolenticular
RLIC	MD	session	-0.0738599	0.183562	49.5519	-0.402369	0.689143	3	0.901897	IC Retrolenticular
RLIC	MD	session:groupPatient	0.00740737	0.241711	40.2315	0.0306456	0.487852	3	0.494929	IC Retrolenticular
RLIC	RD	session	-0.0681815	0.164517	51.0969	-0.414433	0.680292	3	0.799167	IC Retrolenticular
RLIC	RD	session:groupPatient	-0.003043	0.211835	37.4095	-0.014365	0.494308	3	0.494308	IC Retrolenticular
SCC	AD	session	0.346137	0.212258	50.225	1.63074	0.109201	3	0.691326	CC Splenium
SCC	AD	session:groupPatient	-0.227677	0.284913	46.0324	-0.79911	0.214165	3	0.477354	CC Splenium
SCC	FA	session	0.00477587	0.181836	50.3843	0.0262648	0.97915	3	0.995366	CC Splenium
SCC	FA	session:groupPatient	0.100385	0.234187	36.4982	0.428652	0.335348	3	0.450674	CC Splenium
SCC	MD	session	0.325875	0.218516	49.0801	1.49131	0.14228	3	0.492211	CC Splenium
SCC	MD	session:groupPatient	-0.264555	0.294119	45.7692	-0.899481	0.186552	3	0.494929	CC Splenium
SCC	RD	session	0.179829	0.202465	47.6283	0.888201	0.378897	3	0.680677	CC Splenium
SCC	RD	session:groupPatient	-0.220832	0.268358	39.4674	-0.822903	0.207754	3	0.412871	CC Splenium
SCR	AD	session	0.0476426	0.152918	57.0823	0.311557	0.756512	3	0.867521	Superior corona radiata
SCR	AD	session:groupPatient	0.0640328	0.18542	34.2508	0.345339	0.365976	3	0.477354	Superior corona radiata
SCR	FA	session	-0.0496151	0.113903	66.8859	-0.435591	0.664536	3	0.797443	Superior corona radiata
SCR	FA	session:groupPatient	0.153883	0.116819	32.2172	1.31727	0.0985198	3	0.273153	Superior corona radiata
SCR	MD	session	0.131132	0.168846	50.8093	0.776634	0.440975	3	0.745893	Superior corona radiata
SCR	MD	session:groupPatient	-0.0827894	0.215289	34.9627	-0.38455	0.35145	3	0.494929	Superior corona radiata
SCR	RD	session	0.149799	0.150291	53.6707	0.996726	0.32337	3	0.646741	Superior corona radiata
SCR	RD	session:groupPatient	-0.17959	0.186882	33.8326	-0.96098	0.17169	3	0.412871	Superior corona radiata
SFO	AD	session	0.329149	0.17357	50.5242	1.89635	0.0636385	3	0.691326	Superior fronto-occipital fasciculus
SFO	AD	session:groupPatient	-0.0809985	0.219712	33.0516	-0.368658	0.357367	3	0.477354	Superior fronto-occipital fasciculus
SFO	FA	session	-0.104412	0.135014	65.3425	-0.773339	0.44211	3	0.624156	Superior fronto-occipital fasciculus
SFO	FA	session:groupPatient	-0.180262	0.146548	32.0529	-1.23006	0.113814	3	0.273153	Superior fronto-occipital fasciculus
SFO	MD	session	0.300275	0.168909	51.4551	1.77774	0.081357	3	0.492211	Superior fronto-occipital fasciculus
SFO	MD	session:groupPatient	0.0465309	0.210824	31.3584	0.220709	0.413375	3	0.494929	Superior fronto-occipital fasciculus
SFO	RD	session	0.217452	0.156269	56.4249	1.39152	0.169529	3	0.548496	Superior fronto-occipital fasciculus
SFO	RD	session:groupPatient	0.136836	0.188613	31.9214	0.725482	0.236721	3	0.412871	Superior fronto-occipital fasciculus
SL	AD	session	-0.123786	0.186792	49.9548	-0.662697	0.510571	2	0.676843	Sub-lobar
SL	AD	session:groupPatient	0.217423	0.244512	39.4182	0.88921	0.189642	2	0.318977	Sub-lobar
SL	FA	session	-0.162234	0.166003	54.3971	-0.977294	0.33275	2	0.617964	Sub-lobar
SL	FA	session:groupPatient	0.225742	0.20766	36.269	1.08708	0.142088	2	0.401731	Sub-lobar
SL	MD	session	-0.0607217	0.188686	50.0965	-0.321813	0.748933	2	0.851797	Sub-lobar
SL	MD	session:groupPatient	0.109241	0.24589	38.6284	0.444269	0.329664	2	0.476181	Sub-lobar
SL	RD	session	-0.0183718	0.183767	50.9746	-0.0999729	0.920758	2	0.962543	Sub-lobar
SL	RD	session:groupPatient	0.0301008	0.2372	37.7556	0.126901	0.449846	2	0.488343	Sub-lobar
SLF	AD	session	0.186739	0.148445	56.5281	1.25797	0.213575	3	0.691326	Superior longitudinal fasciculus
SLF	AD	session:groupPatient	0.0935017	0.180625	33.9696	0.517657	0.304026	3	0.477354	Superior longitudinal fasciculus
SLF	FA	session	0.179381	0.148795	58.8118	1.20556	0.232816	3	0.507963	Superior longitudinal fasciculus
SLF	FA	session:groupPatient	0.0860708	0.177806	34.5357	0.48407	0.315696	3	0.450674	Superior longitudinal fasciculus
SLF	MD	session	0.0212393	0.171438	50.2434	0.123889	0.901897	3	0.901897	Superior longitudinal fasciculus
SLF	MD	session:groupPatient	-0.0111145	0.218538	34.1464	-0.0508584	0.479867	3	0.494929	Superior longitudinal fasciculus
SLF	RD	session	-0.0930205	0.163368	53.7043	-0.569391	0.571465	3	0.761953	Superior longitudinal fasciculus
SLF	RD	session:groupPatient	-0.076573	0.203831	34.6078	-0.375669	0.354728	3	0.412871	Superior longitudinal fasciculus
SS	AD	session	0.01355	0.172664	50.9674	0.0784765	0.937756	3	0.937756	Sagittal stratum
SS	AD	session:groupPatient	0.00761137	0.220577	35.5787	0.0345066	0.486333	3	0.486333	Sagittal stratum
SS	FA	session	0.411508	0.165757	53.8675	2.48259	0.0161909	3	0.0971453	Sagittal stratum
SS	FA	session:groupPatient	-0.231434	0.206275	34.3098	-1.12197	0.134834	3	0.2837	Sagittal stratum
SS	MD	session	-0.248825	0.167574	52.4739	-1.48487	0.143561	3	0.492211	Sagittal stratum
SS	MD	session:groupPatient	0.132339	0.212396	36.062	0.623074	0.268578	3	0.494929	Sagittal stratum
SS	RD	session	-0.347557	0.165286	53.2469	-2.10276	0.0402305	3	0.241383	Sagittal stratum
SS	RD	session:groupPatient	0.176507	0.207285	34.9881	0.851519	0.200136	3	0.412871	Sagittal stratum
TL	AD	session	0.374499	0.166502	48.3682	2.24921	0.0290872	2	0.266455	Temporal Lobe
TL	AD	session:groupPatient	-0.222838	0.216103	35.5601	-1.03117	0.154712	2	0.318977	Temporal Lobe
TL	FA	session	0.530965	0.171112	50.0581	3.10303	0.00314668	2	0.0409068	Temporal Lobe
TL	FA	session:groupPatient	-0.211428	0.221084	36.7459	-0.956322	0.17258	2	0.401731	Temporal Lobe
TL	MD	session	0.0379929	0.136184	61.0795	0.278981	0.781202	2	0.851797	Temporal Lobe
TL	MD	session:groupPatient	-0.108395	0.158254	33.4455	-0.684944	0.249049	2	0.476181	Temporal Lobe
TL	RD	session	-0.186555	0.137198	61.667	-1.35975	0.17886	2	0.962543	Temporal Lobe
TL	RD	session:groupPatient	-0.00466349	0.15839	33.5306	-0.029443	0.488343	2	0.488343	Temporal Lobe
UNC	AD	session	0.0178345	0.140456	63.2709	0.126975	0.899362	3	0.937756	Uncinate fasciculus
UNC	AD	session:groupPatient	0.0876134	0.158336	32.6753	0.553338	0.291899	3	0.477354	Uncinate fasciculus
UNC	FA	session	0.432823	0.12878	66.0675	3.36095	0.00129449	3	0.0130512	Uncinate fasciculus
UNC	FA	session:groupPatient	-0.0495321	0.137247	32.2591	-0.360898	0.360264	3	0.450674	Uncinate fasciculus
UNC	MD	session	-0.286169	0.139536	65.8916	-2.05087	0.0442605	3	0.492211	Uncinate fasciculus
UNC	MD	session:groupPatient	0.0880202	0.149196	31.2207	0.589964	0.27973	3	0.494929	Uncinate fasciculus
UNC	RD	session	-0.365525	0.13095	66.9346	-2.79133	0.00683414	3	0.0820097	Uncinate fasciculus
UNC	RD	session:groupPatient	0.0608676	0.13355	31.3697	0.455767	0.325849	3	0.412871	Uncinate fasciculus
WM	AD	session	0.212522	0.161471	48.9449	1.31616	0.194251	0	0.194251	White Matter
WM	AD	session:groupPatient	-0.022906	0.208305	34.9813	-0.109964	0.456533	0	0.456533	White Matter
WM	FA	session	0.224341	0.155672	57.3092	1.44111	0.154996	0	0.154996	White Matter
WM	FA	session:groupPatient	0.112735	0.188137	33.9444	0.599217	0.276503	0	0.276503	White Matter
WM	MD	session	0.0793454	0.159659	52.5651	0.496967	0.621285	0	0.621285	White Matter
WM	MD	session:groupPatient	-0.0559379	0.200433	34.1799	-0.279085	0.390931	0	0.390931	White Matter
WM	RD	session	-0.00831404	0.156986	55.4215	-0.0529604	0.957954	0	0.957954	White Matter
WM	RD	session:groupPatient	-0.0783306	0.192554	33.7482	-0.406798	0.343362	0	0.343362	White Matter
