# Supplementary material for: Stable White Matter Structure in the First Three Years After Psychosis Onset
Source: Biol Psychiatry Glob Open Sci. 2025 Feb 20;5(3):100472. doi: 10.1016/j.bpsgos.2025.100472 (PMC11994302; doi:10.1016/j.bpsgos.2025.100472)
Supplement: Statistics Tables [file mmc2.zip › jhp-longt-cannabis.xlsx]

## Sheet: Sheet1
label	desc	feature	coef	err	df	t	pval	hierarchy	pvalcorr	region
ACR	AD	session	0.0293709	0.0827002	120.086	0.355149	0.723101	3	0.826401	Anterior corona radiata
ACR	AD	session:groupPatient	-0.0462403	0.127374	87.3093	-0.363028	0.358731	3	0.414018	Anterior corona radiata
ACR	FA	session	-0.0597657	0.0617324	144.535	-0.968142	0.334591	3	0.535346	Anterior corona radiata
ACR	FA	session:groupPatient	0.0353394	0.0843502	85.0416	0.41896	0.338151	3	0.422074	Anterior corona radiata
ACR	MD	session	0.0701283	0.0888032	113.971	0.789704	0.431341	3	0.56367	Anterior corona radiata
ACR	MD	session:groupPatient	-0.0542383	0.139775	89.2659	-0.388042	0.349455	3	0.490665	Anterior corona radiata
ACR	RD	session	0.0795979	0.0816779	119.987	0.974535	0.331752	3	0.530802	Anterior corona radiata
ACR	RD	session:groupPatient	-0.0538737	0.126049	88.1424	-0.427402	0.335065	3	0.452831	Anterior corona radiata
AL	AD	session	-0.201233	0.101458	108.702	-1.98341	0.0498431	2	0.107993	Anterior Lobe
AL	AD	session:groupPatient	0.292572	0.162842	92.844	1.79666	0.0378208	2	0.245835	Anterior Lobe
AL	FA	session	0.105862	0.0986241	110.792	1.07339	0.285428	2	0.337324	Anterior Lobe
AL	FA	session:groupPatient	0.0530233	0.157442	92.4068	0.336781	0.368523	2	0.498753	Anterior Lobe
AL	MD	session	-0.201053	0.103918	108.793	-1.93474	0.0556193	2	0.103293	Anterior Lobe
AL	MD	session:groupPatient	0.237328	0.167359	94.9471	1.41807	0.0797213	2	0.361444	Anterior Lobe
AL	RD	session	-0.190324	0.104101	109.123	-1.82827	0.0702409	2	0.114142	Anterior Lobe
AL	RD	session:groupPatient	0.186289	0.167676	95.4139	1.111	0.134679	2	0.470323	Anterior Lobe
ALIC	AD	session	-0.024287	0.108579	105.949	-0.22368	0.823437	3	0.898295	IC Anterior Limb
ALIC	AD	session:groupPatient	0.10496	0.175675	94.6599	0.597468	0.275811	3	0.414018	IC Anterior Limb
ALIC	FA	session	-0.246766	0.0944877	112.771	-2.61162	0.0102376	3	0.0273002	IC Anterior Limb
ALIC	FA	session:groupPatient	0.0351966	0.149446	90.1216	0.235514	0.407172	3	0.444188	IC Anterior Limb
ALIC	MD	session	0.10699	0.115501	104.867	0.92631	0.356412	3	0.539899	IC Anterior Limb
ALIC	MD	session:groupPatient	0.0451238	0.187769	97.2694	0.240315	0.405296	3	0.490665	IC Anterior Limb
ALIC	RD	session	0.182665	0.109768	106.092	1.6641	0.0990434	3	0.182849	IC Anterior Limb
ALIC	RD	session:groupPatient	-0.00625902	0.1775	94.4387	-0.035262	0.485973	3	0.485973	IC Anterior Limb
AT	AD	session	0.0629398	0.0916089	106.398	0.687049	0.493547	2	0.583282	Association Tracts
AT	AD	session:groupPatient	0.131805	0.145958	86.0195	0.903034	0.184515	2	0.401777	Association Tracts
AT	FA	session	0.203898	0.0742232	129.256	2.74709	0.00687161	2	0.0223327	Association Tracts
AT	FA	session:groupPatient	-0.0360848	0.110558	86.5051	-0.326389	0.372459	2	0.498753	Association Tracts
AT	MD	session	-0.0869602	0.0821557	119.741	-1.05848	0.291967	2	0.366096	Association Tracts
AT	MD	session:groupPatient	0.110824	0.127022	88.6792	0.872475	0.192653	2	0.361444	Association Tracts
AT	RD	session	-0.16362	0.0754533	127.678	-2.16849	0.031975	2	0.0764851	Association Tracts
AT	RD	session:groupPatient	0.0811627	0.113389	88.0014	0.715791	0.238008	2	0.470323	Association Tracts
BCC	AD	session	-0.0593813	0.0881012	112.149	-0.674012	0.50169	3	0.747615	CC Body
BCC	AD	session:groupPatient	0.12745	0.140234	92.5746	0.908833	0.182899	3	0.414018	CC Body
BCC	FA	session	-0.0491042	0.0653742	137.72	-0.751125	0.453859	3	0.680788	CC Body
BCC	FA	session:groupPatient	-0.00886411	0.0935633	85.4079	-0.0947392	0.462372	3	0.468754	CC Body
BCC	MD	session	0.0019711	0.0881522	113.377	0.0223602	0.9822	3	0.9822	CC Body
BCC	MD	session:groupPatient	0.106437	0.139093	89.7129	0.76522	0.223074	3	0.483961	CC Body
BCC	RD	session	0.0374117	0.0733943	127.856	0.509735	0.611116	3	0.771935	CC Body
BCC	RD	session:groupPatient	0.0365962	0.109827	86.1056	0.333216	0.369891	3	0.452831	CC Body
CGC	AD	session	-0.122362	0.0842228	115.031	-1.45283	0.148993	3	0.325076	Cingulate gyrus
CGC	AD	session:groupPatient	0.131627	0.13237	89.9636	0.994385	0.161351	3	0.414018	Cingulate gyrus
CGC	FA	session	-0.0167152	0.0682699	131.672	-0.24484	0.806961	3	0.870506	Cingulate gyrus
CGC	FA	session:groupPatient	0.0723154	0.100644	86.1793	0.718527	0.237188	3	0.372863	Cingulate gyrus
CGC	MD	session	-0.0714748	0.111841	108.019	-0.639074	0.524127	3	0.599003	Cingulate gyrus
CGC	MD	session:groupPatient	0.0629631	0.181462	99.059	0.346978	0.364672	3	0.490665	Cingulate gyrus
CGC	RD	session	-0.0201569	0.091015	113.7	-0.221468	0.825125	3	0.922519	Cingulate gyrus
CGC	RD	session:groupPatient	-0.0451289	0.144015	91.552	-0.313361	0.37736	3	0.452831	Cingulate gyrus
CGH	AD	session	-0.228134	0.0904713	113.607	-2.52162	0.0130675	3	0.0627241	Hippocampus
CGH	AD	session:groupPatient	0.299674	0.14267	89.7298	2.10046	0.0192469	3	0.414018	Hippocampus
CGH	FA	session	0.122911	0.0906529	113.741	1.35584	0.177837	3	0.304863	Hippocampus
CGH	FA	session:groupPatient	0.0648728	0.143048	90.2264	0.453503	0.325638	3	0.422074	Hippocampus
CGH	MD	session	-0.241357	0.103075	107.542	-2.34156	0.0210456	3	0.0699781	Hippocampus
CGH	MD	session:groupPatient	0.240541	0.166539	95.5294	1.44435	0.0759564	3	0.368218	Hippocampus
CGH	RD	session	-0.208853	0.102469	107.981	-2.03821	0.0439733	3	0.108594	Hippocampus
CGH	RD	session:groupPatient	0.145153	0.165496	95.7821	0.877076	0.19132	3	0.452831	Hippocampus
CP	AD	session	-0.0425235	0.0862736	117.112	-0.492891	0.623012	3	0.747615	Cerebral peduncle
CP	AD	session:groupPatient	0.0535821	0.134244	87.9367	0.39914	0.345379	3	0.414018	Cerebral peduncle
CP	FA	session	-0.228135	0.11215	106.486	-2.03419	0.0444185	3	0.106604	Cerebral peduncle
CP	FA	session:groupPatient	0.0537849	0.182368	99.2713	0.294925	0.384334	3	0.439238	Cerebral peduncle
CP	MD	session	0.134582	0.113076	103.652	1.19019	0.236689	3	0.473378	Cerebral peduncle
CP	MD	session:groupPatient	0.020665	0.183564	94.6693	0.112577	0.455302	3	0.490665	Cerebral peduncle
CP	RD	session	0.235606	0.118707	105.292	1.98476	0.0497722	3	0.108594	Cerebral peduncle
CP	RD	session:groupPatient	-0.0140948	0.193615	101.678	-0.0727979	0.471055	3	0.485973	Cerebral peduncle
CST	AD	session	0.00316501	0.0769742	125.126	0.0411178	0.967267	3	0.974642	Corticospinal tract
CST	AD	session:groupPatient	0.0451146	0.116417	86.516	0.387527	0.349659	3	0.414018	Corticospinal tract
CST	FA	session	-0.14097	0.0904121	113.949	-1.5592	0.121722	3	0.265576	Corticospinal tract
CST	FA	session:groupPatient	0.105315	0.142429	89.6651	0.739418	0.230792	3	0.372863	Corticospinal tract
CST	MD	session	0.0960362	0.104447	106.066	0.919477	0.359933	3	0.539899	Corticospinal tract
CST	MD	session:groupPatient	-0.00526799	0.16827	91.9928	-0.0313068	0.487546	3	0.490665	Corticospinal tract
CST	RD	session	0.149386	0.108242	105.164	1.38011	0.170479	3	0.292249	Corticospinal tract
CST	RD	session:groupPatient	-0.0686426	0.175141	93.823	-0.391928	0.348	3	0.452831	Corticospinal tract
CT	AD	session	-0.0841545	0.0824532	114.783	-1.02063	0.309575	2	0.405486	Callosal Tracts
CT	AD	session:groupPatient	0.0950734	0.129898	90.8071	0.731909	0.233054	2	0.401777	Callosal Tracts
CT	FA	session	-0.0731194	0.0667435	134.52	-1.09553	0.275243	2	0.337324	Callosal Tracts
CT	FA	session:groupPatient	0.0285391	0.0971895	86.311	0.293644	0.384868	2	0.498753	Callosal Tracts
CT	MD	session	-0.00204604	0.089816	111.75	-0.0227803	0.981866	2	0.981866	Callosal Tracts
CT	MD	session:groupPatient	0.0621857	0.142563	90.6215	0.436198	0.331865	2	0.361444	Callosal Tracts
CT	RD	session	0.060242	0.0780009	121.909	0.772325	0.441417	2	0.521674	Callosal Tracts
CT	RD	session:groupPatient	-0.00344223	0.119526	87.6664	-0.028799	0.488545	2	0.488545	Callosal Tracts
CWM	AD	session	-0.167977	0.0874243	112.18	-1.92139	0.0572196	1	0.114439	Core White Matter
CWM	AD	session:groupPatient	0.153726	0.138085	88.6627	1.11327	0.1343	1	0.2686	Core White Matter
CWM	FA	session	0.15881	0.0769077	127.184	2.06494	0.0409602	1	0.0819204	Core White Matter
CWM	FA	session:groupPatient	-0.0159759	0.115694	87.5786	-0.138087	0.445244	1	0.497936	Core White Matter
CWM	MD	session	-0.167839	0.0897965	113.632	-1.8691	0.0641831	1	0.128366	Core White Matter
CWM	MD	session:groupPatient	0.104162	0.141745	90.2543	0.734852	0.232167	1	0.398557	Core White Matter
CWM	RD	session	-0.145496	0.0844506	119.155	-1.72285	0.0875102	1	0.0875102	Core White Matter
CWM	RD	session:groupPatient	0.0549845	0.13099	89.3709	0.41976	0.337834	1	0.393675	Core White Matter
CbT	AD	session	-0.2148	0.10301	108.596	-2.08524	0.0393911	2	0.103025	Cerebellar Tracts
CbT	AD	session:groupPatient	0.0829236	0.16579	94.3309	0.500172	0.309059	2	0.401777	Cerebellar Tracts
CbT	FA	session	-0.0349792	0.0841051	119.445	-0.415898	0.678231	2	0.678231	Cerebellar Tracts
CbT	FA	session:groupPatient	0.000408286	0.13024	88.9995	0.00313488	0.498753	2	0.498753	Cerebellar Tracts
CbT	MD	session	-0.122068	0.119602	105.329	-1.02062	0.309773	2	0.366096	Cerebellar Tracts
CbT	MD	session:groupPatient	0.0910659	0.195	101.093	0.467005	0.320751	2	0.361444	Cerebellar Tracts
CbT	RD	session	-0.0208302	0.107298	106.473	-0.194134	0.846441	2	0.916978	Cerebellar Tracts
CbT	RD	session:groupPatient	0.0402023	0.173497	94.8316	0.231718	0.408628	2	0.482924	Cerebellar Tracts
EC	AD	session	0.247839	0.116412	100.603	2.12898	0.0356969	3	0.122389	External capsule
EC	AD	session:groupPatient	0.155643	0.190008	98.4836	0.819139	0.207343	3	0.414018	External capsule
EC	FA	session	-0.0394988	0.0699941	133.766	-0.564316	0.573484	3	0.764646	External capsule
EC	FA	session:groupPatient	0.125175	0.102081	85.1857	1.22623	0.111745	3	0.372863	External capsule
EC	MD	session	0.244863	0.10641	106.78	2.30113	0.023326	3	0.0699781	External capsule
EC	MD	session:groupPatient	0.0219542	0.172163	95.5907	0.12752	0.449398	3	0.490665	External capsule
EC	RD	session	0.179994	0.0890189	116.229	2.02198	0.045475	3	0.108594	External capsule
EC	RD	session:groupPatient	-0.0551273	0.139702	90.8834	-0.394605	0.347029	3	0.452831	External capsule
FL	AD	session	0.0879875	0.0862813	114.367	1.01977	0.309988	2	0.405486	Frontal Lobe
FL	AD	session:groupPatient	-0.0716184	0.135484	88.6192	-0.52861	0.299199	2	0.401777	Frontal Lobe
FL	FA	session	-0.114295	0.0673481	136.871	-1.69708	0.0919537	2	0.170771	Frontal Lobe
FL	FA	session:groupPatient	0.104587	0.0969397	86.2288	1.07889	0.141824	2	0.498753	Frontal Lobe
FL	MD	session	0.108329	0.0754247	124.503	1.43625	0.153439	2	0.232522	Frontal Lobe
FL	MD	session:groupPatient	-0.0942363	0.114515	87.3908	-0.822914	0.206398	2	0.361444	Frontal Lobe
FL	RD	session	0.110867	0.0697013	131.75	1.5906	0.114097	2	0.148326	Frontal Lobe
FL	RD	session:groupPatient	-0.103513	0.102818	86.7135	-1.00676	0.158425	2	0.470323	Frontal Lobe
FX	AD	session	0.109381	0.0619218	144.235	1.76644	0.0794377	3	0.226479	Fornix
FX	AD	session:groupPatient	-0.0565912	0.0848286	84.9814	-0.667123	0.25325	3	0.414018	Fornix
FX	FA	session	-0.0799349	0.0545851	148.702	-1.46441	0.145193	3	0.275572	Fornix
FX	FA	session:groupPatient	0.128421	0.0698993	84.3484	1.83723	0.0348489	3	0.372863	Fornix
FX	MD	session	0.0924833	0.0495909	146.812	1.86493	0.0641879	3	0.154051	Fornix
FX	MD	session:groupPatient	-0.0761352	0.0569659	83.8113	-1.33651	0.0925006	3	0.368218	Fornix
FX	RD	session	0.080353	0.0475677	144.739	1.68924	0.0933274	3	0.182849	Fornix
FX	RD	session:groupPatient	-0.0859523	0.052314	83.6566	-1.64301	0.0520676	3	0.452831	Fornix
FXST	AD	session	-0.169468	0.097483	110.11	-1.73844	0.0849295	3	0.226479	Fornix (cres)
FXST	AD	session:groupPatient	0.240602	0.155958	92.7385	1.54274	0.0631498	3	0.414018	Fornix (cres)
FXST	FA	session	0.265847	0.0955795	111.786	2.78142	0.00635368	3	0.0225401	Fornix (cres)
FXST	FA	session:groupPatient	-0.0580518	0.152029	91.7448	-0.381848	0.351729	3	0.422074	Fornix (cres)
FXST	MD	session	-0.26303	0.108971	106.521	-2.41377	0.0174946	3	0.0699781	Fornix (cres)
FXST	MD	session:groupPatient	0.221641	0.176893	97.7937	1.25297	0.106602	3	0.368218	Fornix (cres)
FXST	RD	session	-0.282538	0.108389	106.815	-2.60671	0.0104476	3	0.0358203	Fornix (cres)
FXST	RD	session:groupPatient	0.145107	0.175731	97.145	0.825734	0.205489	3	0.452831	Fornix (cres)
GCC	AD	session	0.00341215	0.107092	106.45	0.031862	0.974642	3	0.974642	CC Genu
GCC	AD	session:groupPatient	0.0981132	0.173294	95.328	0.566166	0.286306	3	0.414018	CC Genu
GCC	FA	session	-0.17784	0.065382	134.955	-2.72002	0.00738722	3	0.0225401	CC Genu
GCC	FA	session:groupPatient	0.099222	0.0950975	86.8456	1.04337	0.149836	3	0.372863	CC Genu
GCC	MD	session	0.109765	0.104531	106.791	1.05007	0.296057	3	0.507527	CC Genu
GCC	MD	session:groupPatient	-0.00396133	0.168828	94.4213	-0.0234637	0.490665	3	0.490665	CC Genu
GCC	RD	session	0.170003	0.0845736	116.471	2.01011	0.04673	3	0.108594	CC Genu
GCC	RD	session:groupPatient	-0.086159	0.132415	90.0671	-0.650676	0.258456	3	0.452831	CC Genu
IFO	AD	session	0.228484	0.0896302	112.199	2.54919	0.0121477	3	0.0627241	Inferior fronto-occipital fasciculus
IFO	AD	session:groupPatient	0.12176	0.141987	90.1829	0.857544	0.196709	3	0.414018	Inferior fronto-occipital fasciculus
IFO	FA	session	0.0957376	0.0660109	136.036	1.45033	0.149268	3	0.275572	Inferior fronto-occipital fasciculus
IFO	FA	session:groupPatient	-0.228063	0.095441	86.3972	-2.38957	0.00952167	3	0.22852	Inferior fronto-occipital fasciculus
IFO	MD	session	0.127997	0.0993061	110.455	1.28891	0.200122	3	0.43663	Inferior fronto-occipital fasciculus
IFO	MD	session:groupPatient	0.257946	0.158784	92.8535	1.6245	0.0538291	3	0.368218	Inferior fronto-occipital fasciculus
IFO	RD	session	-0.00165037	0.0822637	120.602	-0.0200619	0.984027	3	0.984027	Inferior fronto-occipital fasciculus
IFO	RD	session:groupPatient	0.277784	0.127012	89.3214	2.18707	0.015675	3	0.376201	Inferior fronto-occipital fasciculus
LL	AD	session	-0.193529	0.0929555	111.995	-2.08195	0.039625	2	0.103025	Limbic Lobe
LL	AD	session:groupPatient	0.206491	0.147848	91.9838	1.39664	0.0829406	2	0.359409	Limbic Lobe
LL	FA	session	0.0692681	0.0686734	133.807	1.00866	0.314958	2	0.341205	Limbic Lobe
LL	FA	session:groupPatient	0.0112052	0.100391	86.6852	0.111616	0.455693	2	0.498753	Limbic Lobe
LL	MD	session	-0.184015	0.0871068	114.718	-2.11252	0.0368106	2	0.0957076	Limbic Lobe
LL	MD	session:groupPatient	0.170941	0.137475	91.6074	1.24343	0.108441	2	0.361444	Limbic Lobe
LL	RD	session	-0.162048	0.0794523	119.949	-2.03957	0.04359	2	0.0809529	Limbic Lobe
LL	RD	session:groupPatient	0.128962	0.122991	89.5913	1.04855	0.148603	2	0.470323	Limbic Lobe
LT	AD	session	-0.207824	0.0943013	109.675	-2.20383	0.029626	2	0.103025	Limbic Tracts
LT	AD	session:groupPatient	0.279512	0.150719	91.6728	1.85452	0.0334395	2	0.245835	Limbic Tracts
LT	FA	session	0.11358	0.0896815	115.014	1.26649	0.207898	2	0.337324	Limbic Tracts
LT	FA	session:groupPatient	0.100365	0.14125	90.9935	0.710548	0.239591	2	0.498753	Limbic Tracts
LT	MD	session	-0.205853	0.103697	107.688	-1.98514	0.0496715	2	0.103293	Limbic Tracts
LT	MD	session:groupPatient	0.170874	0.16788	97.0655	1.01783	0.155644	2	0.361444	Limbic Tracts
LT	RD	session	-0.172489	0.101576	109.161	-1.69814	0.092331	2	0.133367	Limbic Tracts
LT	RD	session:groupPatient	0.0548083	0.163783	96.1082	0.33464	0.369313	2	0.480107	Limbic Tracts
ML	AD	session	-0.153393	0.0987723	109.636	-1.553	0.123306	3	0.295933	Medial lemniscus
ML	AD	session:groupPatient	0.183641	0.158278	93.0624	1.16024	0.124459	3	0.414018	Medial lemniscus
ML	FA	session	0.0171149	0.0930217	113.861	0.183988	0.85435	3	0.870506	Medial lemniscus
ML	FA	session:groupPatient	0.0886412	0.146654	89.935	0.604425	0.273541	3	0.386176	Medial lemniscus
ML	MD	session	-0.140531	0.124592	104.375	-1.12793	0.261937	3	0.483576	Medial lemniscus
ML	MD	session:groupPatient	0.142877	0.203386	102.799	0.702491	0.24198	3	0.483961	Medial lemniscus
ML	RD	session	-0.0618524	0.112399	105.408	-0.550293	0.583283	3	0.771935	Medial lemniscus
ML	RD	session:groupPatient	-0.00914669	0.182182	95.3617	-0.0502064	0.480031	3	0.485973	Medial lemniscus
OL	AD	session	-0.132698	0.0837728	118.403	-1.58402	0.115856	2	0.215161	Occipital Lobe
OL	AD	session:groupPatient	0.00238536	0.130364	89.8563	0.0182976	0.492721	2	0.492721	Occipital Lobe
OL	FA	session	0.246617	0.068817	136.115	3.58366	0.000470857	2	0.00612114	Occipital Lobe
OL	FA	session:groupPatient	-0.0480724	0.0993181	85.5116	-0.484025	0.314803	2	0.498753	Occipital Lobe
OL	MD	session	-0.237285	0.0895318	115.136	-2.65029	0.00917351	2	0.0321327	Occipital Lobe
OL	MD	session:groupPatient	0.0609077	0.141228	91.9077	0.431271	0.333641	2	0.361444	Occipital Lobe
OL	RD	session	-0.264306	0.0840033	119.088	-3.14638	0.00208845	2	0.0135749	Occipital Lobe
OL	RD	session:groupPatient	0.0781003	0.13033	89.3978	0.59925	0.275261	2	0.470323	Occipital Lobe
PCR	AD	session	-0.374511	0.0912181	113.5	-4.10566	7.62919e-05	3	0.000915503	Posterior corona radiata
PCR	AD	session:groupPatient	0.181956	0.144911	93.2933	1.25564	0.106192	3	0.414018	Posterior corona radiata
PCR	FA	session	0.386926	0.0729785	129.909	5.30193	4.77927e-07	3	3.84457e-06	Posterior corona radiata
PCR	FA	session:groupPatient	-0.0925373	0.108474	86.7565	-0.853079	0.197982	3	0.372863	Posterior corona radiata
PCR	MD	session	-0.438938	0.0922443	112.647	-4.75843	5.83272e-06	3	6.99927e-05	Posterior corona radiata
PCR	MD	session:groupPatient	0.147499	0.146712	92.7949	1.00537	0.158667	3	0.423112	Posterior corona radiata
PCR	RD	session	-0.402918	0.0833775	118.908	-4.83245	4.06635e-06	3	3.25308e-05	Posterior corona radiata
PCR	RD	session:groupPatient	0.109819	0.129396	89.2702	0.848701	0.199159	3	0.452831	Posterior corona radiata
PCT	AD	session	-0.0599109	0.1038	108.547	-0.577176	0.565016	3	0.747615	Pontine crossing tract
PCT	AD	session:groupPatient	0.0512602	0.166615	92.7056	0.307657	0.379517	3	0.414018	Pontine crossing tract
PCT	FA	session	-0.0137747	0.0843172	119.306	-0.163367	0.870506	3	0.870506	Pontine crossing tract
PCT	FA	session:groupPatient	-0.106788	0.130703	89.2988	-0.817029	0.208043	3	0.372863	Pontine crossing tract
PCT	MD	session	-0.0568715	0.118541	103.372	-0.479763	0.632409	3	0.689901	Pontine crossing tract
PCT	MD	session:groupPatient	0.088578	0.192899	96.6258	0.459194	0.323563	3	0.490665	Pontine crossing tract
PCT	RD	session	-0.0345288	0.107556	107.039	-0.32103	0.748814	3	0.898576	Pontine crossing tract
PCT	RD	session:groupPatient	0.0999339	0.173641	94.4328	0.57552	0.283154	3	0.452831	Pontine crossing tract
PL	AD	session	-0.0340323	0.0860052	117.347	-0.3957	0.693045	2	0.693045	Parietal Lobe
PL	AD	session:groupPatient	-0.0262086	0.134296	89.9953	-0.195156	0.422856	2	0.492721	Parietal Lobe
PL	FA	session	0.173499	0.0585502	145.87	2.96325	0.00355595	2	0.0154091	Parietal Lobe
PL	FA	session:groupPatient	0.00683141	0.0789281	84.8465	0.0865523	0.465616	2	0.498753	Parietal Lobe
PL	MD	session	-0.110906	0.0786434	123.814	-1.41024	0.160977	2	0.232522	Parietal Lobe
PL	MD	session:groupPatient	-0.00421384	0.120007	88.7483	-0.0351133	0.486034	2	0.486034	Parietal Lobe
PL	RD	session	-0.148296	0.0697357	133.317	-2.12654	0.0353008	2	0.0764851	Parietal Lobe
PL	RD	session:groupPatient	0.00505648	0.102216	86.9577	0.0494686	0.48033	2	0.488545	Parietal Lobe
PLIC	AD	session	0.0453161	0.0876654	115.643	0.516922	0.606198	3	0.747615	IC Posterior Limb
PLIC	AD	session:groupPatient	-0.0535569	0.137345	89.2368	-0.389944	0.348753	3	0.414018	IC Posterior Limb
PLIC	FA	session	-0.0601848	0.0894102	115.602	-0.673131	0.502207	3	0.708998	IC Posterior Limb
PLIC	FA	session:groupPatient	0.125136	0.140439	90.4488	0.89103	0.187639	3	0.372863	IC Posterior Limb
PLIC	MD	session	0.0852667	0.110288	106.151	0.773131	0.441163	3	0.56367	IC Posterior Limb
PLIC	MD	session:groupPatient	-0.10231	0.178553	95.3395	-0.572994	0.283999	3	0.490665	IC Posterior Limb
PLIC	RD	session	0.0694084	0.101208	109.581	0.685801	0.494287	3	0.741431	IC Posterior Limb
PLIC	RD	session:groupPatient	-0.119842	0.162167	92.9465	-0.739007	0.230883	3	0.452831	IC Posterior Limb
PT	AD	session	-0.23211	0.0841062	118.342	-2.75973	0.00670591	2	0.0871769	Projection Tracts
PT	AD	session:groupPatient	0.111781	0.130309	87.6031	0.857813	0.196668	2	0.401777	Projection Tracts
PT	FA	session	0.245997	0.0746211	130.046	3.29661	0.0012618	2	0.00820171	Projection Tracts
PT	FA	session:groupPatient	-0.0499458	0.110782	86.3918	-0.450847	0.326615	2	0.498753	Projection Tracts
PT	MD	session	-0.256272	0.0855423	118.114	-2.99585	0.00333559	2	0.0303425	Projection Tracts
PT	MD	session:groupPatient	0.0907941	0.133	88.999	0.68266	0.248297	2	0.361444	Projection Tracts
PT	RD	session	-0.232926	0.0806194	123.094	-2.88921	0.00456518	2	0.0197825	Projection Tracts
PT	RD	session:groupPatient	0.0686095	0.12315	88.0479	0.55712	0.289429	2	0.470323	Projection Tracts
PTR	AD	session	-0.374572	0.0746687	126.754	-5.01645	1.73708e-06	3	4.16898e-05	Posterior thalamic radiation
PTR	AD	session:groupPatient	0.13919	0.112317	86.7054	1.23927	0.109296	3	0.414018	Posterior thalamic radiation
PTR	FA	session	0.566622	0.0750338	124.726	7.55155	7.94109e-12	3	1.90586e-10	Posterior thalamic radiation
PTR	FA	session:groupPatient	-0.162426	0.113504	85.8954	-1.43101	0.0780271	3	0.372863	Posterior thalamic radiation
PTR	MD	session	-0.517914	0.0759799	124.431	-6.81645	3.58341e-10	3	8.60018e-09	Posterior thalamic radiation
PTR	MD	session:groupPatient	0.174	0.11515	86.3347	1.51108	0.0672105	3	0.368218	Posterior thalamic radiation
PTR	RD	session	-0.548557	0.0755913	124.76	-7.25687	3.70746e-11	3	8.8979e-10	Posterior thalamic radiation
PTR	RD	session:groupPatient	0.177741	0.114392	86.1605	1.55379	0.0619506	3	0.452831	Posterior thalamic radiation
PWM	AD	session	-0.064263	0.0829852	116.08	-0.774391	0.440274	1	0.440274	Peripheral White Matter
PWM	AD	session:groupPatient	0.0180291	0.129676	88.5676	0.139032	0.44487	1	0.44487	Peripheral White Matter
PWM	FA	session	0.10994	0.0707364	133.005	1.55422	0.122508	1	0.122508	Peripheral White Matter
PWM	FA	session:groupPatient	-0.000538049	0.103703	86.2707	-0.00518838	0.497936	1	0.497936	Peripheral White Matter
PWM	MD	session	-0.108533	0.0760176	123.81	-1.42773	0.155887	1	0.155887	Peripheral White Matter
PWM	MD	session:groupPatient	0.0298571	0.115785	87.8091	0.257866	0.398557	1	0.398557	Peripheral White Matter
PWM	RD	session	-0.124256	0.0715331	130.019	-1.73705	0.0847471	1	0.0875102	Peripheral White Matter
PWM	RD	session:groupPatient	0.0287712	0.106329	87.0093	0.270587	0.393675	1	0.393675	Peripheral White Matter
PoL	AD	session	-0.207641	0.0879321	114.868	-2.36138	0.0198908	2	0.103025	Posterior Lobe
PoL	AD	session:groupPatient	0.15879	0.138374	90.3638	1.14754	0.127093	2	0.401777	Posterior Lobe
PoL	FA	session	0.174052	0.0692757	133.585	2.51245	0.0131797	2	0.028556	Posterior Lobe
PoL	FA	session:groupPatient	-0.111862	0.101377	86.7126	-1.10342	0.136448	2	0.498753	Posterior Lobe
PoL	MD	session	-0.222815	0.0849603	117.108	-2.62257	0.00988698	2	0.0321327	Posterior Lobe
PoL	MD	session:groupPatient	0.188738	0.132781	90.0859	1.42142	0.0793235	2	0.361444	Posterior Lobe
PoL	RD	session	-0.217835	0.0809886	120.4	-2.6897	0.00816703	2	0.0265429	Posterior Lobe
PoL	RD	session:groupPatient	0.193026	0.125106	89.2536	1.5429	0.0631966	2	0.470323	Posterior Lobe
RLIC	AD	session	-0.395703	0.109407	104.923	-3.61679	0.000460374	3	0.00368299	IC Retrolenticular
RLIC	AD	session:groupPatient	0.218807	0.177666	96.3377	1.23156	0.110555	3	0.414018	IC Retrolenticular
RLIC	FA	session	0.277963	0.076646	126.844	3.62658	0.000414612	3	0.00199014	IC Retrolenticular
RLIC	FA	session:groupPatient	-0.121768	0.115297	86.9055	-1.05613	0.146918	3	0.372863	IC Retrolenticular
RLIC	MD	session	-0.409286	0.101537	109.323	-4.03089	0.000103048	3	0.00061829	IC Retrolenticular
RLIC	MD	session:groupPatient	0.186587	0.163472	95.3759	1.1414	0.12828	3	0.384841	IC Retrolenticular
RLIC	RD	session	-0.341889	0.0880147	116.344	-3.88446	0.000170832	3	0.000819991	IC Retrolenticular
RLIC	RD	session:groupPatient	0.154524	0.137985	90.5391	1.11986	0.132867	3	0.452831	IC Retrolenticular
SCC	AD	session	-0.101458	0.11689	108.518	-0.867975	0.387324	3	0.715059	CC Splenium
SCC	AD	session:groupPatient	-0.0161832	0.190463	103.647	-0.0849678	0.466225	3	0.476198	CC Splenium
SCC	FA	session	0.0383074	0.0873696	116.322	0.438452	0.661872	3	0.794246	CC Splenium
SCC	FA	session:groupPatient	0.0107605	0.136867	90.1259	0.0786204	0.468754	3	0.468754	CC Splenium
SCC	MD	session	-0.0878803	0.121137	108.888	-0.725462	0.469725	3	0.56367	CC Splenium
SCC	MD	session:groupPatient	-0.013155	0.19758	105.465	-0.0665805	0.473521	3	0.490665	CC Splenium
SCC	RD	session	-0.0575775	0.104672	109.199	-0.550078	0.583389	3	0.771935	CC Splenium
SCC	RD	session:groupPatient	-0.00660112	0.168695	95.8605	-0.0391306	0.484434	3	0.485973	CC Splenium
SCR	AD	session	0.0443253	0.0839052	120.765	0.528279	0.598275	3	0.747615	Superior corona radiata
SCR	AD	session:groupPatient	0.00772023	0.12895	87.2925	0.0598698	0.476198	3	0.476198	Superior corona radiata
SCR	FA	session	0.0287135	0.0649794	140.748	0.441886	0.65925	3	0.794246	Superior corona radiata
SCR	FA	session:groupPatient	0.0709997	0.091404	85.5892	0.776768	0.219718	3	0.372863	Superior corona radiata
SCR	MD	session	0.0347653	0.0911694	114.437	0.381327	0.703668	3	0.734262	Superior corona radiata
SCR	MD	session:groupPatient	-0.0424411	0.14377	90.8274	-0.295202	0.384256	3	0.490665	Superior corona radiata
SCR	RD	session	0.00644599	0.0816888	121.28	0.0789091	0.937235	3	0.977984	Superior corona radiata
SCR	RD	session:groupPatient	-0.0592417	0.125806	89.1421	-0.470898	0.319432	3	0.452831	Superior corona radiata
SFO	AD	session	0.116956	0.0939455	109.257	1.24494	0.215818	3	0.431637	Superior fronto-occipital fasciculus
SFO	AD	session:groupPatient	-0.0482608	0.149949	90.4379	-0.321848	0.374155	3	0.414018	Superior fronto-occipital fasciculus
SFO	FA	session	0.0271102	0.0819628	119.97	0.330762	0.741401	3	0.847316	Superior fronto-occipital fasciculus
SFO	FA	session:groupPatient	-0.172338	0.126981	90.0232	-1.3572	0.089056	3	0.372863	Superior fronto-occipital fasciculus
SFO	MD	session	0.07349	0.100411	108.934	0.73189	0.465808	3	0.56367	Superior fronto-occipital fasciculus
SFO	MD	session:groupPatient	0.0546472	0.161374	93.8742	0.338638	0.367819	3	0.490665	Superior fronto-occipital fasciculus
SFO	RD	session	0.0189343	0.0970321	111.57	0.195135	0.845642	3	0.922519	Superior fronto-occipital fasciculus
SFO	RD	session:groupPatient	0.136732	0.15508	93.9893	0.881688	0.190097	3	0.452831	Superior fronto-occipital fasciculus
SL	AD	session	-0.0999492	0.0983761	107.64	-1.01599	0.311912	2	0.405486	Sub-lobar
SL	AD	session:groupPatient	0.0793194	0.158461	93.7043	0.50056	0.308927	2	0.401777	Sub-lobar
SL	FA	session	-0.102015	0.091919	113.817	-1.10983	0.269411	2	0.337324	Sub-lobar
SL	FA	session:groupPatient	-0.0151791	0.145208	90.8849	-0.104534	0.458488	2	0.498753	Sub-lobar
SL	MD	session	-0.0451033	0.0953216	109.176	-0.47317	0.637037	2	0.690123	Sub-lobar
SL	MD	session:groupPatient	0.0718405	0.152617	92.0276	0.470725	0.319475	2	0.361444	Sub-lobar
SL	RD	session	-0.00841866	0.0912179	111.846	-0.0922918	0.926631	2	0.926631	Sub-lobar
SL	RD	session:groupPatient	0.0563853	0.144672	90.3323	0.389745	0.348821	2	0.480107	Sub-lobar
SLF	AD	session	-0.0489833	0.0857263	115.421	-0.571392	0.568845	3	0.747615	Superior longitudinal fasciculus
SLF	AD	session:groupPatient	0.0699242	0.134033	87.9214	0.521693	0.301598	3	0.414018	Superior longitudinal fasciculus
SLF	FA	session	0.195148	0.0718797	132.346	2.71492	0.00751336	3	0.0225401	Superior longitudinal fasciculus
SLF	FA	session:groupPatient	-0.0720811	0.105713	86.4452	-0.681859	0.248576	3	0.372863	Superior longitudinal fasciculus
SLF	MD	session	-0.183803	0.0854406	118.018	-2.15124	0.0334954	3	0.0893209	Superior longitudinal fasciculus
SLF	MD	session:groupPatient	0.0963199	0.133305	90.5606	0.722553	0.235908	3	0.483961	Superior longitudinal fasciculus
SLF	RD	session	-0.22276	0.0782835	124.682	-2.84556	0.00518459	3	0.0207383	Superior longitudinal fasciculus
SLF	RD	session:groupPatient	0.0886536	0.119075	88.6424	0.74452	0.229265	3	0.452831	Superior longitudinal fasciculus
SS	AD	session	-0.219315	0.0902713	112.877	-2.4295	0.0166962	3	0.0667849	Sagittal stratum
SS	AD	session:groupPatient	0.0852243	0.142966	90.9289	0.596115	0.27629	3	0.414018	Sagittal stratum
SS	FA	session	0.367579	0.0799705	122.901	4.59643	1.05032e-05	3	6.30191e-05	Sagittal stratum
SS	FA	session:groupPatient	-0.171424	0.122217	87.964	-1.40262	0.0821253	3	0.372863	Sagittal stratum
SS	MD	session	-0.378343	0.0844038	117.874	-4.48254	1.72075e-05	3	0.00013766	Sagittal stratum
SS	MD	session:groupPatient	0.164155	0.13139	89.2451	1.24938	0.107397	3	0.368218	Sagittal stratum
SS	RD	session	-0.399914	0.0810242	121.335	-4.93573	2.5736e-06	3	3.08831e-05	Sagittal stratum
SS	RD	session:groupPatient	0.17758	0.124604	88.5221	1.42516	0.0788141	3	0.452831	Sagittal stratum
TL	AD	session	-0.051133	0.0864791	113.858	-0.591276	0.555508	2	0.6018	Temporal Lobe
TL	AD	session:groupPatient	-0.0131835	0.136243	89.5773	-0.0967647	0.461565	2	0.492721	Temporal Lobe
TL	FA	session	0.217868	0.0818569	119.259	2.66158	0.00884967	2	0.0230091	Temporal Lobe
TL	FA	session:groupPatient	-0.102507	0.126656	88.3219	-0.809338	0.210248	2	0.498753	Temporal Lobe
TL	MD	session	-0.202569	0.0703732	130.961	-2.8785	0.00466808	2	0.0303425	Temporal Lobe
TL	MD	session:groupPatient	0.0553733	0.104168	86.8113	0.531576	0.298189	2	0.361444	Temporal Lobe
TL	RD	session	-0.256497	0.067967	134.621	-3.77385	0.000240083	2	0.00312108	Temporal Lobe
TL	RD	session:groupPatient	0.0880131	0.0989577	86.5107	0.889401	0.188127	2	0.470323	Temporal Lobe
UNC	AD	session	-0.056575	0.0787464	123.715	-0.718446	0.473837	3	0.747615	Uncinate fasciculus
UNC	AD	session:groupPatient	0.108327	0.120046	88.0847	0.902377	0.184659	3	0.414018	Uncinate fasciculus
UNC	FA	session	0.329464	0.0624672	143.627	5.27419	4.80571e-07	3	3.84457e-06	Uncinate fasciculus
UNC	FA	session:groupPatient	-0.100621	0.0859881	84.713	-1.17017	0.122607	3	0.372863	Uncinate fasciculus
UNC	MD	session	-0.26004	0.0754896	127.828	-3.44471	0.000773752	3	0.00371401	Uncinate fasciculus
UNC	MD	session:groupPatient	0.150187	0.11312	86.79	1.32768	0.0938825	3	0.368218	Uncinate fasciculus
UNC	RD	session	-0.297774	0.0662683	139.459	-4.49347	1.45913e-05	3	8.75478e-05	Uncinate fasciculus
UNC	RD	session:groupPatient	0.121979	0.0938947	85.1532	1.2991	0.0987077	3	0.452831	Uncinate fasciculus
WM	AD	session	-0.0978387	0.0855179	113.59	-1.14407	0.254998	0	0.254998	White Matter
WM	AD	session:groupPatient	0.0588097	0.134584	88.6863	0.436974	0.331596	0	0.331596	White Matter
WM	FA	session	0.132949	0.0730617	130.728	1.81968	0.0710958	0	0.0710958	White Matter
WM	FA	session:groupPatient	-0.00698926	0.108238	86.7454	-0.0645729	0.474331	0	0.474331	White Matter
WM	MD	session	-0.128818	0.080365	119.959	-1.60291	0.111584	0	0.111584	White Matter
WM	MD	session:groupPatient	0.0525941	0.124133	88.5361	0.423691	0.336409	0	0.336409	White Matter
WM	RD	session	-0.135153	0.0759376	125.702	-1.77979	0.0775272	0	0.0775272	White Matter
WM	RD	session:groupPatient	0.0396182	0.1149	87.7917	0.344807	0.365532	0	0.365532	White Matter
