# Supplementary material for: Stable White Matter Structure in the First Three Years After Psychosis Onset
Source: Biol Psychiatry Glob Open Sci. 2025 Feb 20;5(3):100472. doi: 10.1016/j.bpsgos.2025.100472 (PMC11994302; doi:10.1016/j.bpsgos.2025.100472)
Supplement: Statistics Tables [file mmc2.zip › jhp-symptoms.xlsx]

## Sheet: Sheet1
label	desc	hierarchy	score	feature	intercept	beta	pval	statistic	nobs	df_model	df_resid	pvalcorr	region
ACR	AD	3	sans	baseline	0.00126198	6.48171e-06	0.015477	2.29857	27	3	23	0.115345	Anterior corona radiata
ACR	AD	3	sans	intercept	0.00126868	6.07497e-06	0.0114107	2.43251	28	3	24	0.0912855	Anterior corona radiata
ACR	AD	3	sans	mean	0.001284	5.48296e-06	0.0359767	1.88245	28	3	24	0.179485	Anterior corona radiata
ACR	AD	3	sans	slope	0.00130025	-5.78686e-06	0.867997	-1.14375	28	3	24	0.940957	Anterior corona radiata
ACR	AD	3	saps	baseline	0.00132456	-1.94586e-07	0.521881	-0.0554765	27	3	23	0.659218	Anterior corona radiata
ACR	AD	3	saps	intercept	0.00132782	-5.18767e-07	0.559336	-0.150884	28	3	24	0.671203	Anterior corona radiata
ACR	AD	3	saps	mean	0.00132249	-1.06738e-07	0.510938	-0.0277085	28	3	24	0.73361	Anterior corona radiata
ACR	AD	3	saps	slope	0.00133071	2.97118e-06	0.334243	0.433553	28	3	24	0.986144	Anterior corona radiata
ACR	FA	3	sans	baseline	0.558479	-0.00188174	0.0744717	-1.49333	27	3	23	0.244231	Anterior corona radiata
ACR	FA	3	sans	intercept	0.559039	-0.00173696	0.076173	-1.47825	28	3	24	0.281255	Anterior corona radiata
ACR	FA	3	sans	mean	0.554848	-0.00159547	0.12174	-1.19574	28	3	24	0.292175	Anterior corona radiata
ACR	FA	3	sans	slope	0.548924	0.00135896	0.722491	0.598644	28	3	24	0.938647	Anterior corona radiata
ACR	FA	3	saps	baseline	0.560911	-0.00174967	0.117516	-1.21945	27	3	23	0.405756	Anterior corona radiata
ACR	FA	3	saps	intercept	0.56233	-0.00151853	0.157879	-1.02462	28	3	24	0.474493	Anterior corona radiata
ACR	FA	3	saps	mean	0.56352	-0.00218072	0.0975545	-1.33281	28	3	24	0.359802	Anterior corona radiata
ACR	FA	3	saps	slope	0.540731	-0.00103451	0.367498	-0.342445	28	3	24	0.734997	Anterior corona radiata
ACR	MD	3	sans	baseline	0.000740973	5.06293e-06	0.00322269	2.99635	27	3	23	0.029405	Anterior corona radiata
ACR	MD	3	sans	intercept	0.000744151	4.73635e-06	0.0024043	3.10678	28	3	24	0.0192344	Anterior corona radiata
ACR	MD	3	sans	mean	0.000755878	4.30702e-06	0.013141	2.36803	28	3	24	0.0647488	Anterior corona radiata
ACR	MD	3	sans	slope	0.000769917	-4.19947e-06	0.895512	-1.29107	28	3	24	0.910423	Anterior corona radiata
ACR	MD	3	saps	baseline	0.00077278	1.34503e-06	0.275027	0.606606	27	3	23	0.471475	Anterior corona radiata
ACR	MD	3	saps	intercept	0.000773624	9.68195e-07	0.333199	0.43647	28	3	24	0.511249	Anterior corona radiata
ACR	MD	3	saps	mean	0.00076925	1.7929e-06	0.237208	0.726737	28	3	24	0.474419	Anterior corona radiata
ACR	MD	3	saps	slope	0.000793602	2.66777e-06	0.275932	0.603459	28	3	24	0.896077	Anterior corona radiata
ACR	RD	3	sans	baseline	0.000480466	4.35355e-06	0.00599634	2.72794	27	3	23	0.0434466	Anterior corona radiata
ACR	RD	3	sans	intercept	0.000481888	4.06703e-06	0.00553604	2.75295	28	3	24	0.0491953	Anterior corona radiata
ACR	RD	3	sans	mean	0.000491816	3.71904e-06	0.0213585	2.1401	28	3	24	0.0771439	Anterior corona radiata
ACR	RD	3	sans	slope	0.000504749	-3.40578e-06	0.860094	-1.10571	28	3	24	0.917117	Anterior corona radiata
ACR	RD	3	saps	baseline	0.000496888	2.11483e-06	0.152042	1.05121	27	3	23	0.413134	Anterior corona radiata
ACR	RD	3	saps	intercept	0.000496528	1.71168e-06	0.207236	0.830444	28	3	24	0.47459	Anterior corona radiata
ACR	RD	3	saps	mean	0.00049263	2.74272e-06	0.119693	1.20649	28	3	24	0.416791	Anterior corona radiata
ACR	RD	3	saps	slope	0.000525047	2.51607e-06	0.274992	0.606338	28	3	24	0.867215	Anterior corona radiata
AL	AD	2	sans	baseline	0.000959813	6.26679e-07	0.358118	0.368003	27	3	23	0.387961	Anterior Lobe
AL	AD	2	sans	intercept	0.000960614	5.84769e-07	0.351672	0.38539	28	3	24	0.380978	Anterior Lobe
AL	AD	2	sans	mean	0.000960614	7.43269e-07	0.332606	0.438127	28	3	24	0.360323	Anterior Lobe
AL	AD	2	sans	slope	0.000966743	2.83176e-07	0.460639	0.0998691	28	3	24	0.814555	Anterior Lobe
AL	AD	2	saps	baseline	0.000966972	-1.15985e-07	0.523877	-0.0605435	27	3	23	0.619127	Anterior Lobe
AL	AD	2	saps	intercept	0.000966932	-1.01564e-07	0.521346	-0.054094	28	3	24	0.616136	Anterior Lobe
AL	AD	2	saps	mean	0.000974561	-9.8606e-07	0.679086	-0.471093	28	3	24	0.735676	Anterior Lobe
AL	AD	2	saps	slope	0.000956135	-3.09588e-06	0.794381	-0.836295	28	3	24	0.947177	Anterior Lobe
AL	FA	2	sans	baseline	0.311439	0.000429608	0.772376	0.759536	27	3	23	0.772376	Anterior Lobe
AL	FA	2	sans	intercept	0.313133	0.000325459	0.735382	0.638435	28	3	24	0.735382	Anterior Lobe
AL	FA	2	sans	mean	0.315884	1.18174e-05	0.508109	0.0205418	28	3	24	0.550452	Anterior Lobe
AL	FA	2	sans	slope	0.312494	-0.000944019	0.162212	-1.00606	28	3	24	0.522381	Anterior Lobe
AL	FA	2	saps	baseline	0.32638	-0.000959212	0.0648865	-1.57128	27	3	23	0.330722	Anterior Lobe
AL	FA	2	saps	intercept	0.327188	-0.000926106	0.0695693	-1.52981	28	3	24	0.395039	Anterior Lobe
AL	FA	2	saps	mean	0.325281	-0.0010369	0.0696182	-1.52941	28	3	24	0.33347	Anterior Lobe
AL	FA	2	saps	slope	0.319777	0.00123352	0.834502	0.992204	28	3	24	0.834502	Anterior Lobe
AL	MD	2	sans	baseline	0.000715004	4.64725e-07	0.36485	0.349763	27	3	23	0.395254	Anterior Lobe
AL	MD	2	sans	intercept	0.000714454	4.96502e-07	0.339438	0.419093	28	3	24	0.353061	Anterior Lobe
AL	MD	2	sans	mean	0.000713884	7.14327e-07	0.297052	0.5401	28	3	24	0.297052	Anterior Lobe
AL	MD	2	sans	slope	0.000720043	3.45427e-07	0.438674	0.155988	28	3	24	0.785935	Anterior Lobe
AL	MD	2	saps	baseline	0.000716401	2.56973e-07	0.432445	0.172066	27	3	23	0.60184	Anterior Lobe
AL	MD	2	saps	intercept	0.000715601	2.61794e-07	0.429878	0.178592	28	3	24	0.582326	Anterior Lobe
AL	MD	2	saps	mean	0.000721809	-3.37839e-07	0.580674	-0.205839	28	3	24	0.666785	Anterior Lobe
AL	MD	2	saps	slope	0.000710568	-2.65524e-06	0.816866	-0.920898	28	3	24	0.910729	Anterior Lobe
AL	RD	2	sans	baseline	0.0005926	3.83747e-07	0.377339	0.316233	27	3	23	0.416178	Anterior Lobe
AL	RD	2	sans	intercept	0.000591374	4.52368e-07	0.340166	0.417073	28	3	24	0.343789	Anterior Lobe
AL	RD	2	sans	mean	0.000590519	6.99856e-07	0.284153	0.578516	28	3	24	0.284153	Anterior Lobe
AL	RD	2	sans	slope	0.000596694	3.76553e-07	0.427089	0.18578	28	3	24	0.686581	Anterior Lobe
AL	RD	2	saps	baseline	0.000591116	4.43452e-07	0.373756	0.325813	27	3	23	0.494588	Anterior Lobe
AL	RD	2	saps	intercept	0.000589935	4.43473e-07	0.371762	0.330991	28	3	24	0.518666	Anterior Lobe
AL	RD	2	saps	mean	0.000595433	-1.37284e-08	0.503604	-0.00912856	28	3	24	0.6094	Anterior Lobe
AL	RD	2	saps	slope	0.000587785	-2.43492e-06	0.817274	-0.922495	28	3	24	0.822831	Anterior Lobe
ALIC	AD	3	sans	baseline	0.00127159	3.95764e-06	0.0732831	1.50253	27	3	23	0.175879	IC Anterior Limb
ALIC	AD	3	sans	intercept	0.00126947	4.12386e-06	0.0453731	1.76233	28	3	24	0.12742	IC Anterior Limb
ALIC	AD	3	sans	mean	0.00126967	5.21262e-06	0.0269476	2.02713	28	3	24	0.179485	IC Anterior Limb
ALIC	AD	3	sans	slope	0.00131147	1.66565e-06	0.360838	0.360432	28	3	24	0.745305	IC Anterior Limb
ALIC	AD	3	saps	baseline	0.00127732	2.72876e-06	0.18962	0.896566	27	3	23	0.558349	IC Anterior Limb
ALIC	AD	3	saps	intercept	0.00127554	2.45978e-06	0.212174	0.812755	28	3	24	0.57022	IC Anterior Limb
ALIC	AD	3	saps	mean	0.00127274	3.62965e-06	0.145021	1.08191	28	3	24	0.704606	IC Anterior Limb
ALIC	AD	3	saps	slope	0.0013115	1.99036e-06	0.373964	0.325092	28	3	24	0.986144	IC Anterior Limb
ALIC	FA	3	sans	baseline	0.620992	-0.0035851	0.00318036	-3.00198	27	3	23	0.0763286	IC Anterior Limb
ALIC	FA	3	sans	intercept	0.618546	-0.0033094	0.00281522	-3.04086	28	3	24	0.0675652	IC Anterior Limb
ALIC	FA	3	sans	mean	0.60968	-0.0029111	0.0176181	-2.23166	28	3	24	0.168435	IC Anterior Limb
ALIC	FA	3	sans	slope	0.600558	0.0029384	0.892207	1.27192	28	3	24	0.938647	IC Anterior Limb
ALIC	FA	3	saps	baseline	0.603895	-0.00142816	0.18353	-0.920119	27	3	23	0.436493	IC Anterior Limb
ALIC	FA	3	saps	intercept	0.604765	-0.00123859	0.217476	-0.794043	28	3	24	0.474493	IC Anterior Limb
ALIC	FA	3	saps	mean	0.603061	-0.00148111	0.20202	-0.849423	28	3	24	0.40404	IC Anterior Limb
ALIC	FA	3	saps	slope	0.5859	-0.00124722	0.347835	-0.395908	28	3	24	0.734997	IC Anterior Limb
ALIC	MD	3	sans	baseline	0.000695062	5.04963e-06	0.00261108	3.08564	27	3	23	0.029405	IC Anterior Limb
ALIC	MD	3	sans	intercept	0.000696544	4.87175e-06	0.00144511	3.31689	28	3	24	0.0192344	IC Anterior Limb
ALIC	MD	3	sans	mean	0.000702741	5.28695e-06	0.00204699	3.17359	28	3	24	0.0282383	IC Anterior Limb
ALIC	MD	3	sans	slope	0.000734361	-1.24242e-06	0.645264	-0.377021	28	3	24	0.785899	IC Anterior Limb
ALIC	MD	3	saps	baseline	0.000711481	2.68332e-06	0.108088	1.27174	27	3	23	0.387745	IC Anterior Limb
ALIC	MD	3	saps	intercept	0.000710196	2.37088e-06	0.138787	1.111	28	3	24	0.447508	IC Anterior Limb
ALIC	MD	3	saps	mean	0.00070918	3.31119e-06	0.0863103	1.40572	28	3	24	0.474419	IC Anterior Limb
ALIC	MD	3	saps	slope	0.000746322	2.39243e-06	0.293673	0.550083	28	3	24	0.896077	IC Anterior Limb
ALIC	RD	3	sans	baseline	0.000406797	5.59563e-06	0.000762516	3.59597	27	3	23	0.0183004	IC Anterior Limb
ALIC	RD	3	sans	intercept	0.00041008	5.24569e-06	0.000546223	3.71007	28	3	24	0.0131093	IC Anterior Limb
ALIC	RD	3	sans	mean	0.000419277	5.32411e-06	0.00189368	3.20577	28	3	24	0.0454483	IC Anterior Limb
ALIC	RD	3	sans	slope	0.000445804	-2.69645e-06	0.791938	-0.827469	28	3	24	0.917117	IC Anterior Limb
ALIC	RD	3	saps	baseline	0.00042856	2.66061e-06	0.109986	1.26094	27	3	23	0.413134	IC Anterior Limb
ALIC	RD	3	saps	intercept	0.000427525	2.32643e-06	0.143435	1.08923	28	3	24	0.47459	IC Anterior Limb
ALIC	RD	3	saps	mean	0.0004274	3.15196e-06	0.0975078	1.3331	28	3	24	0.416791	IC Anterior Limb
ALIC	RD	3	saps	slope	0.000463733	2.59347e-06	0.278044	0.597016	28	3	24	0.867215	IC Anterior Limb
AT	AD	2	sans	baseline	0.00123508	4.36845e-06	0.00386312	2.91881	27	3	23	0.0213422	Association Tracts
AT	AD	2	sans	intercept	0.00124044	3.91592e-06	0.00391129	2.90204	28	3	24	0.0254234	Association Tracts
AT	AD	2	sans	mean	0.00124546	4.24459e-06	0.00518873	2.78097	28	3	24	0.0224845	Association Tracts
AT	AD	2	sans	slope	0.00127201	-6.80443e-07	0.591171	-0.233103	28	3	24	0.814555	Association Tracts
AT	AD	2	saps	baseline	0.00127341	2.06213e-07	0.458663	0.104948	27	3	23	0.619127	Association Tracts
AT	AD	2	saps	intercept	0.00127546	-7.88054e-08	0.516077	-0.040732	28	3	24	0.616136	Association Tracts
AT	AD	2	saps	mean	0.00127224	2.52552e-07	0.454078	0.11659	28	3	24	0.735676	Association Tracts
AT	AD	2	saps	slope	0.00128173	2.33578e-06	0.274372	0.608237	28	3	24	0.947177	Association Tracts
AT	FA	2	sans	baseline	0.538732	-0.000579452	0.267164	-0.630895	27	3	23	0.496162	Association Tracts
AT	FA	2	sans	intercept	0.538959	-0.000564412	0.24939	-0.68682	28	3	24	0.463152	Association Tracts
AT	FA	2	sans	mean	0.539829	-0.000844476	0.181964	-0.925484	28	3	24	0.295691	Association Tracts
AT	FA	2	sans	slope	0.532512	-0.000417912	0.394471	-0.270692	28	3	24	0.633938	Association Tracts
AT	FA	2	saps	baseline	0.55009	-0.00146889	0.0763205	-1.47925	27	3	23	0.330722	Association Tracts
AT	FA	2	saps	intercept	0.550455	-0.00135375	0.0911628	-1.37339	28	3	24	0.395039	Association Tracts
AT	FA	2	saps	mean	0.549203	-0.00168672	0.0680221	-1.54247	28	3	24	0.33347	Association Tracts
AT	FA	2	saps	slope	0.536149	0.000679516	0.628855	0.332644	28	3	24	0.807577	Association Tracts
AT	MD	2	sans	baseline	0.000746229	2.99715e-06	0.00588965	2.73581	27	3	23	0.0174997	Association Tracts
AT	MD	2	sans	intercept	0.000749046	2.73964e-06	0.00522536	2.77793	28	3	24	0.0226432	Association Tracts
AT	MD	2	sans	mean	0.000751398	3.13874e-06	0.00425363	2.86628	28	3	24	0.0195578	Association Tracts
AT	MD	2	sans	slope	0.000772733	-4.05068e-08	0.50757	-0.0191747	28	3	24	0.785935	Association Tracts
AT	MD	2	saps	baseline	0.000759326	1.2988e-06	0.179675	0.935299	27	3	23	0.527916	Association Tracts
AT	MD	2	saps	intercept	0.000759982	1.06445e-06	0.224286	0.770415	28	3	24	0.582326	Association Tracts
AT	MD	2	saps	mean	0.000759429	1.49727e-06	0.169729	0.974644	28	3	24	0.632148	Association Tracts
AT	MD	2	saps	slope	0.000775224	7.58024e-07	0.394205	0.271393	28	3	24	0.85411	Association Tracts
AT	RD	2	sans	baseline	0.000501802	2.31151e-06	0.0287207	2.00003	27	3	23	0.0746737	Association Tracts
AT	RD	2	sans	intercept	0.000503349	2.1515e-06	0.0244095	2.07555	28	3	24	0.0541672	Association Tracts
AT	RD	2	sans	mean	0.000504369	2.58581e-06	0.0165695	2.26049	28	3	24	0.0538509	Association Tracts
AT	RD	2	sans	slope	0.000523095	2.79461e-07	0.447545	0.133271	28	3	24	0.686581	Association Tracts
AT	RD	2	saps	baseline	0.000502283	1.84509e-06	0.0926109	1.36576	27	3	23	0.401314	Association Tracts
AT	RD	2	saps	intercept	0.00050224	1.63607e-06	0.118348	1.21364	28	3	24	0.512842	Association Tracts
AT	RD	2	saps	mean	0.000503024	2.11963e-06	0.0844064	1.4188	28	3	24	0.491129	Association Tracts
AT	RD	2	saps	slope	0.000521972	-3.08551e-08	0.504385	-0.0111079	28	3	24	0.760318	Association Tracts
BCC	AD	3	sans	baseline	0.00164287	4.46078e-06	0.0555754	1.65675	27	3	23	0.175879	CC Body
BCC	AD	3	sans	intercept	0.00163905	4.76647e-06	0.0287579	1.99501	28	3	24	0.12742	CC Body
BCC	AD	3	sans	mean	0.0016527	4.06445e-06	0.0772837	1.46994	28	3	24	0.179485	CC Body
BCC	AD	3	sans	slope	0.00165786	-6.16342e-06	0.90175	-1.32852	28	3	24	0.940957	CC Body
BCC	AD	3	saps	baseline	0.00166875	1.37302e-06	0.335092	0.431413	27	3	23	0.574444	CC Body
BCC	AD	3	saps	intercept	0.00166073	1.63319e-06	0.305279	0.516027	28	3	24	0.57022	CC Body
BCC	AD	3	saps	mean	0.00168211	-1.77362e-07	0.51964	-0.0497671	28	3	24	0.73361	CC Body
BCC	AD	3	saps	slope	0.00166637	-4.5808e-06	0.76304	-0.727563	28	3	24	0.986144	CC Body
BCC	FA	3	sans	baseline	0.752059	-0.00105898	0.275886	-0.603975	27	3	23	0.331063	CC Body
BCC	FA	3	sans	intercept	0.756641	-0.001363	0.198411	-0.862737	28	3	24	0.3183	CC Body
BCC	FA	3	sans	mean	0.749928	-0.000751707	0.33901	-0.420281	28	3	24	0.406812	CC Body
BCC	FA	3	sans	slope	0.741442	-0.0009087	0.381651	-0.304592	28	3	24	0.938647	CC Body
BCC	FA	3	saps	baseline	0.765378	-0.0020324	0.152425	-1.0495	27	3	23	0.406467	CC Body
BCC	FA	3	saps	intercept	0.764597	-0.00163492	0.205109	-0.838149	28	3	24	0.474493	CC Body
BCC	FA	3	saps	mean	0.763138	-0.00204298	0.178649	-0.93858	28	3	24	0.40404	CC Body
BCC	FA	3	saps	slope	0.747218	0.000787945	0.578122	0.199236	28	3	24	0.816172	CC Body
BCC	MD	3	sans	baseline	0.000783054	2.8306e-06	0.11742	1.21996	27	3	23	0.187873	CC Body
BCC	MD	3	sans	intercept	0.00077563	3.36326e-06	0.0602753	1.60965	28	3	24	0.13151	CC Body
BCC	MD	3	sans	mean	0.000788234	2.43353e-06	0.161392	1.00954	28	3	24	0.227848	CC Body
BCC	MD	3	sans	slope	0.000798832	-1.64791e-06	0.654915	-0.403478	28	3	24	0.785899	CC Body
BCC	MD	3	saps	baseline	0.000780592	2.52696e-06	0.173626	0.959568	27	3	23	0.387745	CC Body
BCC	MD	3	saps	intercept	0.000776692	2.32688e-06	0.196174	0.871065	28	3	24	0.447508	CC Body
BCC	MD	3	saps	mean	0.000789842	1.67505e-06	0.292084	0.554795	28	3	24	0.474419	CC Body
BCC	MD	3	saps	slope	0.000794308	-3.42476e-06	0.734733	-0.636408	28	3	24	0.896077	CC Body
BCC	RD	3	sans	baseline	0.000353147	2.01552e-06	0.234866	0.735059	27	3	23	0.296673	CC Body
BCC	RD	3	sans	intercept	0.000343919	2.66166e-06	0.146763	1.07395	28	3	24	0.220145	CC Body
BCC	RD	3	sans	mean	0.000356001	1.61807e-06	0.285729	0.573776	28	3	24	0.326547	CC Body
BCC	RD	3	sans	slope	0.000369318	6.0984e-07	0.449202	0.129037	28	3	24	0.917117	CC Body
BCC	RD	3	saps	baseline	0.000336514	3.10393e-06	0.159218	1.01979	27	3	23	0.413134	CC Body
BCC	RD	3	saps	intercept	0.000334673	2.67373e-06	0.197131	0.867496	28	3	24	0.47459	CC Body
BCC	RD	3	saps	mean	0.000343705	2.60126e-06	0.230053	0.750741	28	3	24	0.461411	CC Body
BCC	RD	3	saps	slope	0.000358279	-2.84675e-06	0.674002	-0.456696	28	3	24	0.867215	CC Body
CGC	AD	3	sans	baseline	0.00137431	5.01532e-06	0.0540048	1.67233	27	3	23	0.175879	Cingulate gyrus
CGC	AD	3	sans	intercept	0.0013972	3.06555e-06	0.14061	1.1024	28	3	24	0.224976	Cingulate gyrus
CGC	AD	3	sans	mean	0.00139437	4.31014e-06	0.086298	1.40581	28	3	24	0.179485	Cingulate gyrus
CGC	AD	3	sans	slope	0.00141202	-3.22321e-06	0.72672	-0.611589	28	3	24	0.872064	Cingulate gyrus
CGC	AD	3	saps	baseline	0.00141688	3.6242e-07	0.45992	0.101746	27	3	23	0.649299	Cingulate gyrus
CGC	AD	3	saps	intercept	0.00142092	2.42964e-07	0.47274	0.0691031	28	3	24	0.663407	Cingulate gyrus
CGC	AD	3	saps	mean	0.00143905	-1.69044e-06	0.664817	-0.430929	28	3	24	0.760014	Cingulate gyrus
CGC	AD	3	saps	slope	0.0013975	-8.53191e-06	0.888708	-1.25214	28	3	24	0.986144	Cingulate gyrus
CGC	FA	3	sans	baseline	0.57874	0.00321469	0.958596	1.81361	27	3	23	0.958596	Cingulate gyrus
CGC	FA	3	sans	intercept	0.590079	0.00210404	0.894982	1.28797	28	3	24	0.894982	Cingulate gyrus
CGC	FA	3	sans	mean	0.593726	0.00214167	0.872186	1.1646	28	3	24	0.872186	Cingulate gyrus
CGC	FA	3	sans	slope	0.590287	-0.00492231	0.0559573	-1.65028	28	3	24	0.671487	Cingulate gyrus
CGC	FA	3	saps	baseline	0.641323	-0.0028623	0.0870014	-1.4029	27	3	23	0.405756	Cingulate gyrus
CGC	FA	3	saps	intercept	0.644435	-0.00297466	0.0743269	-1.49229	28	3	24	0.462266	Cingulate gyrus
CGC	FA	3	saps	mean	0.64165	-0.00370258	0.0532604	-1.677	28	3	24	0.359802	Cingulate gyrus
CGC	FA	3	saps	slope	0.608019	-0.000118305	0.488794	-0.0283865	28	3	24	0.783085	Cingulate gyrus
CGC	MD	3	sans	baseline	0.000783431	1.78991e-07	0.449438	0.128493	27	3	23	0.513643	Cingulate gyrus
CGC	MD	3	sans	intercept	0.000785437	1.12858e-07	0.464443	0.0901884	28	3	24	0.530792	Cingulate gyrus
CGC	MD	3	sans	mean	0.000782092	6.32153e-07	0.327209	0.45328	28	3	24	0.373954	Cingulate gyrus
CGC	MD	3	sans	slope	0.000793155	1.83197e-06	0.216962	0.795845	28	3	24	0.785899	Cingulate gyrus
CGC	MD	3	saps	baseline	0.000757687	2.40333e-06	0.0590931	1.62315	27	3	23	0.387745	Cingulate gyrus
CGC	MD	3	saps	intercept	0.000756637	2.45743e-06	0.0526809	1.68289	28	3	24	0.447508	Cingulate gyrus
CGC	MD	3	saps	mean	0.000768673	1.97525e-06	0.125815	1.17472	28	3	24	0.474419	Cingulate gyrus
CGC	MD	3	saps	slope	0.000773331	-4.23511e-06	0.916989	-1.42854	28	3	24	0.956858	Cingulate gyrus
CGC	RD	3	sans	baseline	0.000487992	-2.23918e-06	0.885417	-1.23536	27	3	23	0.919142	Cingulate gyrus
CGC	RD	3	sans	intercept	0.000479558	-1.36349e-06	0.792199	-0.828408	28	3	24	0.826642	Cingulate gyrus
CGC	RD	3	sans	mean	0.000475955	-1.20684e-06	0.739621	-0.651745	28	3	24	0.771778	Cingulate gyrus
CGC	RD	3	sans	slope	0.000483724	4.35956e-06	0.0782566	1.46274	28	3	24	0.917117	Cingulate gyrus
CGC	RD	3	saps	baseline	0.000428089	3.42379e-06	0.0481539	1.73398	27	3	23	0.413134	Cingulate gyrus
CGC	RD	3	saps	intercept	0.000424495	3.56466e-06	0.0383056	1.85036	28	3	24	0.47459	Cingulate gyrus
CGC	RD	3	saps	mean	0.000433482	3.80809e-06	0.0461095	1.75385	28	3	24	0.416791	Cingulate gyrus
CGC	RD	3	saps	slope	0.000461247	-2.08672e-06	0.692426	-0.509367	28	3	24	0.867215	Cingulate gyrus
CGH	AD	3	sans	baseline	0.00124918	2.70402e-06	0.192997	0.883716	27	3	23	0.289495	Hippocampus
CGH	AD	3	sans	intercept	0.00124777	3.11257e-06	0.13013	1.15301	28	3	24	0.22308	Hippocampus
CGH	AD	3	sans	mean	0.00125853	2.38474e-06	0.222073	0.778045	28	3	24	0.313514	Hippocampus
CGH	AD	3	sans	slope	0.00127825	9.24154e-07	0.429737	0.178957	28	3	24	0.745305	Hippocampus
CGH	AD	3	saps	baseline	0.00124456	2.61281e-06	0.228099	0.757914	27	3	23	0.558349	Hippocampus
CGH	AD	3	saps	intercept	0.00124064	2.82306e-06	0.205393	0.837115	28	3	24	0.57022	Hippocampus
CGH	AD	3	saps	mean	0.00126608	9.76481e-07	0.40037	0.255204	28	3	24	0.73361	Hippocampus
CGH	AD	3	saps	slope	0.00124579	-9.40492e-06	0.917473	-1.43195	28	3	24	0.986144	Hippocampus
CGH	FA	3	sans	baseline	0.476982	-0.00286359	0.0222782	-2.12491	27	3	23	0.133669	Hippocampus
CGH	FA	3	sans	intercept	0.466099	-0.00198577	0.0643173	-1.57376	28	3	24	0.281255	Hippocampus
CGH	FA	3	sans	mean	0.471317	-0.00328639	0.0101696	-2.48459	28	3	24	0.168435	Hippocampus
CGH	FA	3	sans	slope	0.441965	-0.00186509	0.226042	-0.764391	28	3	24	0.938647	Hippocampus
CGH	FA	3	saps	baseline	0.451982	-0.000146129	0.465165	-0.0883934	27	3	23	0.656703	Hippocampus
CGH	FA	3	saps	intercept	0.445592	0.000266569	0.56411	0.163133	28	3	24	0.796391	Hippocampus
CGH	FA	3	saps	mean	0.458097	-0.00103223	0.287815	-0.567524	28	3	24	0.520689	Hippocampus
CGH	FA	3	saps	slope	0.436514	-0.00398331	0.110316	-1.25761	28	3	24	0.576702	Hippocampus
CGH	MD	3	sans	baseline	0.000793189	3.73026e-06	0.024107	2.08648	27	3	23	0.0690892	Hippocampus
CGH	MD	3	sans	intercept	0.000799542	3.36695e-06	0.0229627	2.1052	28	3	24	0.0688882	Hippocampus
CGH	MD	3	sans	mean	0.000803326	3.72679e-06	0.0242808	2.07812	28	3	24	0.0647488	Hippocampus
CGH	MD	3	sans	slope	0.000834095	1.43072e-06	0.330908	0.442884	28	3	24	0.785899	Hippocampus
CGH	MD	3	saps	baseline	0.000808513	1.70209e-06	0.21917	0.788702	27	3	23	0.404622	Hippocampus
CGH	MD	3	saps	intercept	0.000810413	1.52005e-06	0.240654	0.715328	28	3	24	0.447508	Hippocampus
CGH	MD	3	saps	mean	0.000817201	1.29487e-06	0.296512	0.541692	28	3	24	0.474419	Hippocampus
CGH	MD	3	saps	slope	0.000819633	-2.97752e-06	0.754755	-0.700274	28	3	24	0.896077	Hippocampus
CGH	RD	3	sans	baseline	0.000565193	4.24338e-06	0.00767541	2.61875	27	3	23	0.0434466	Hippocampus
CGH	RD	3	sans	intercept	0.000575426	3.49415e-06	0.0137407	2.34749	28	3	24	0.0659552	Hippocampus
CGH	RD	3	sans	mean	0.000575724	4.39781e-06	0.00591195	2.72445	28	3	24	0.0472956	Hippocampus
CGH	RD	3	sans	slope	0.000612017	1.68401e-06	0.29336	0.551011	28	3	24	0.917117	Hippocampus
CGH	RD	3	saps	baseline	0.00059049	1.24673e-06	0.274967	0.606791	27	3	23	0.439947	Hippocampus
CGH	RD	3	saps	intercept	0.0005953	8.68541e-07	0.336168	0.428183	28	3	24	0.47459	Hippocampus
CGH	RD	3	saps	mean	0.000592762	1.45407e-06	0.263117	0.643134	28	3	24	0.461411	Hippocampus
CGH	RD	3	saps	slope	0.000606556	2.36177e-07	0.477116	0.0579972	28	3	24	0.867215	Hippocampus
CP	AD	3	sans	baseline	0.00150822	2.60162e-07	0.464516	0.0900449	27	3	23	0.586756	Cerebral peduncle
CP	AD	3	sans	intercept	0.00151741	-2.48449e-07	0.537214	-0.0944052	28	3	24	0.675964	Cerebral peduncle
CP	AD	3	sans	mean	0.00150651	1.27682e-06	0.333663	0.435172	28	3	24	0.400395	Cerebral peduncle
CP	AD	3	sans	slope	0.00153568	5.55473e-06	0.12792	1.16406	28	3	24	0.567357	Cerebral peduncle
CP	AD	3	saps	baseline	0.00148444	2.29654e-06	0.240503	0.716317	27	3	23	0.558349	Cerebral peduncle
CP	AD	3	saps	intercept	0.00148781	2.26452e-06	0.243938	0.704543	28	3	24	0.57022	Cerebral peduncle
CP	AD	3	saps	mean	0.00150135	1.54726e-06	0.336562	0.427086	28	3	24	0.704606	Cerebral peduncle
CP	AD	3	saps	slope	0.00149814	-5.53754e-06	0.802424	-0.865837	28	3	24	0.986144	Cerebral peduncle
CP	FA	3	sans	baseline	0.786752	-0.000863041	0.171354	-0.968831	27	3	23	0.255361	Cerebral peduncle
CP	FA	3	sans	intercept	0.786186	-0.000700332	0.198938	-0.860783	28	3	24	0.3183	Cerebral peduncle
CP	FA	3	sans	mean	0.784661	-0.000667321	0.236271	-0.729856	28	3	24	0.315028	Cerebral peduncle
CP	FA	3	sans	slope	0.781941	0.000502675	0.626862	0.327303	28	3	24	0.938647	Cerebral peduncle
CP	FA	3	saps	baseline	0.778122	5.19713e-05	0.52011	0.0509825	27	3	23	0.69348	Cerebral peduncle
CP	FA	3	saps	intercept	0.776795	0.000272128	0.60429	0.267433	28	3	24	0.80572	Cerebral peduncle
CP	FA	3	saps	mean	0.776812	0.000365149	0.62437	0.320637	28	3	24	0.746299	Cerebral peduncle
CP	FA	3	saps	slope	0.780445	0.000113924	0.522057	0.0558978	28	3	24	0.783085	Cerebral peduncle
CP	MD	3	sans	baseline	0.000700217	9.68779e-07	0.274352	0.608676	27	3	23	0.329223	Cerebral peduncle
CP	MD	3	sans	intercept	0.000704948	6.00303e-07	0.339051	0.420167	28	3	24	0.406861	Cerebral peduncle
CP	MD	3	sans	mean	0.000702082	1.18172e-06	0.231788	0.74488	28	3	24	0.278146	Cerebral peduncle
CP	MD	3	sans	slope	0.000716936	1.84015e-06	0.246682	0.695595	28	3	24	0.785899	Cerebral peduncle
CP	MD	3	saps	baseline	0.000699813	8.26476e-07	0.324443	0.461343	27	3	23	0.479185	Cerebral peduncle
CP	MD	3	saps	intercept	0.000702539	6.29731e-07	0.362135	0.356921	28	3	24	0.511249	Cerebral peduncle
CP	MD	3	saps	mean	0.000708299	2.08262e-07	0.458566	0.105148	28	3	24	0.573757	Cerebral peduncle
CP	MD	3	saps	slope	0.000702738	-2.40523e-06	0.750491	-0.686436	28	3	24	0.896077	Cerebral peduncle
CP	RD	3	sans	baseline	0.000296218	1.32309e-06	0.165508	0.993055	27	3	23	0.233659	Cerebral peduncle
CP	RD	3	sans	intercept	0.000298714	1.02468e-06	0.200638	0.854503	28	3	24	0.259111	Cerebral peduncle
CP	RD	3	sans	mean	0.000299866	1.13418e-06	0.203253	0.84491	28	3	24	0.277156	Cerebral peduncle
CP	RD	3	sans	slope	0.000307566	-1.71379e-08	0.502983	-0.00755589	28	3	24	0.917117	Cerebral peduncle
CP	RD	3	saps	baseline	0.000307497	9.14454e-08	0.476369	0.0599192	27	3	23	0.601729	Cerebral peduncle
CP	RD	3	saps	intercept	0.000309903	-1.87662e-07	0.549221	-0.12501	28	3	24	0.693753	Cerebral peduncle
CP	RD	3	saps	mean	0.000311773	-4.61239e-07	0.60705	-0.274697	28	3	24	0.693771	Cerebral peduncle
CP	RD	3	saps	slope	0.000305036	-8.39074e-07	0.608995	-0.279825	28	3	24	0.867215	Cerebral peduncle
CST	AD	3	sans	baseline	0.00130017	4.32124e-06	0.104316	1.29364	27	3	23	0.178827	Corticospinal tract
CST	AD	3	sans	intercept	0.00129269	5.17235e-06	0.0443204	1.77466	28	3	24	0.12742	Corticospinal tract
CST	AD	3	sans	mean	0.00130225	5.17741e-06	0.0651048	1.56699	28	3	24	0.179485	Corticospinal tract
CST	AD	3	sans	slope	0.00134797	2.79783e-06	0.315421	0.486762	28	3	24	0.745305	Corticospinal tract
CST	AD	3	saps	baseline	0.00131714	2.03996e-06	0.301001	0.528812	27	3	23	0.558349	Corticospinal tract
CST	AD	3	saps	intercept	0.00131	2.28468e-06	0.276435	0.601922	28	3	24	0.57022	Corticospinal tract
CST	AD	3	saps	mean	0.00132297	1.6381e-06	0.352303	0.383663	28	3	24	0.704606	Corticospinal tract
CST	AD	3	saps	slope	0.00133311	-1.48047e-06	0.575984	-0.193711	28	3	24	0.986144	Corticospinal tract
CST	FA	3	sans	baseline	0.633189	-0.00131209	0.175728	-0.951073	27	3	23	0.255361	Corticospinal tract
CST	FA	3	sans	intercept	0.623898	-0.00041808	0.37079	-0.333597	28	3	24	0.444948	Corticospinal tract
CST	FA	3	sans	mean	0.624839	-0.000668868	0.318458	-0.478084	28	3	24	0.402263	Corticospinal tract
CST	FA	3	sans	slope	0.630007	0.00265081	0.872077	1.16405	28	3	24	0.938647	Corticospinal tract
CST	FA	3	saps	baseline	0.602136	0.00165133	0.852697	1.07253	27	3	23	0.852697	Corticospinal tract
CST	FA	3	saps	intercept	0.597676	0.00186362	0.886621	1.24057	28	3	24	0.886621	Corticospinal tract
CST	FA	3	saps	mean	0.606192	0.00156597	0.816135	0.918044	28	3	24	0.816135	Corticospinal tract
CST	FA	3	saps	slope	0.61129	-0.00290304	0.174737	-0.954243	28	3	24	0.598452	Corticospinal tract
CST	MD	3	sans	baseline	0.000719035	3.27904e-06	0.0176731	2.23598	27	3	23	0.0605934	Corticospinal tract
CST	MD	3	sans	intercept	0.000722572	3.00843e-06	0.0152383	2.29959	28	3	24	0.0522456	Corticospinal tract
CST	MD	3	sans	mean	0.000727074	3.16631e-06	0.0215515	2.13578	28	3	24	0.0647488	Corticospinal tract
CST	MD	3	sans	slope	0.000746397	-6.38818e-07	0.592858	-0.237501	28	3	24	0.785899	Corticospinal tract
CST	MD	3	saps	baseline	0.000749468	9.04855e-09	0.498033	0.00498529	27	3	23	0.52358	Corticospinal tract
CST	MD	3	saps	intercept	0.000748941	-1.61135e-08	0.503568	-0.00903794	28	3	24	0.539981	Corticospinal tract
CST	MD	3	saps	mean	0.000752115	-3.75018e-07	0.573757	-0.187962	28	3	24	0.647818	Corticospinal tract
CST	MD	3	saps	slope	0.000749091	1.11599e-07	0.487646	0.031297	28	3	24	0.896077	Corticospinal tract
CST	RD	3	sans	baseline	0.000428468	2.75795e-06	0.0258194	2.0528	27	3	23	0.0774581	Corticospinal tract
CST	RD	3	sans	intercept	0.000437515	1.92647e-06	0.0669279	1.55156	28	3	24	0.153717	Corticospinal tract
CST	RD	3	sans	mean	0.000439486	2.16075e-06	0.0664627	1.55546	28	3	24	0.132925	Corticospinal tract
CST	RD	3	sans	slope	0.000445609	-2.35714e-06	0.834202	-0.990952	28	3	24	0.917117	Corticospinal tract
CST	RD	3	saps	baseline	0.00046563	-1.00641e-06	0.729001	-0.619001	27	3	23	0.729001	Corticospinal tract
CST	RD	3	saps	intercept	0.000468413	-1.16651e-06	0.765007	-0.734123	28	3	24	0.765007	Corticospinal tract
CST	RD	3	saps	mean	0.000466688	-1.38158e-06	0.777746	-0.777418	28	3	24	0.777746	Corticospinal tract
CST	RD	3	saps	slope	0.00045708	9.07634e-07	0.389836	0.282908	28	3	24	0.867215	Corticospinal tract
CT	AD	2	sans	baseline	0.00167318	2.74141e-06	0.139203	1.11015	27	3	23	0.180964	Callosal Tracts
CT	AD	2	sans	intercept	0.00166892	3.07574e-06	0.0873546	1.39865	28	3	24	0.126179	Callosal Tracts
CT	AD	2	sans	mean	0.00167855	2.50288e-06	0.164102	0.998069	28	3	24	0.224621	Callosal Tracts
CT	AD	2	sans	slope	0.00168164	-3.82033e-06	0.814555	-0.911901	28	3	24	0.814555	Callosal Tracts
CT	AD	2	saps	baseline	0.00168593	1.12085e-06	0.348043	0.395543	27	3	23	0.619127	Callosal Tracts
CT	AD	2	saps	intercept	0.00168032	1.26773e-06	0.327932	0.451246	28	3	24	0.616136	Callosal Tracts
CT	AD	2	saps	mean	0.00169963	-4.40016e-07	0.55482	-0.13932	28	3	24	0.735676	Callosal Tracts
CT	AD	2	saps	slope	0.00168002	-5.06785e-06	0.81499	-0.91359	28	3	24	0.947177	Callosal Tracts
CT	FA	2	sans	baseline	0.789299	-0.00171518	0.0776345	-1.46941	27	3	23	0.252312	Callosal Tracts
CT	FA	2	sans	intercept	0.787901	-0.00152995	0.0795502	-1.45327	28	3	24	0.206831	Callosal Tracts
CT	FA	2	sans	mean	0.783653	-0.00132409	0.140151	-1.10456	28	3	24	0.295691	Callosal Tracts
CT	FA	2	sans	slope	0.77631	0.000467653	0.58952	0.228802	28	3	24	0.696705	Callosal Tracts
CT	FA	2	saps	baseline	0.781014	-0.000674	0.312725	-0.494778	27	3	23	0.406543	Callosal Tracts
CT	FA	2	saps	intercept	0.778475	-0.000320578	0.407364	-0.236921	28	3	24	0.529574	Callosal Tracts
CT	FA	2	saps	mean	0.782182	-0.000845005	0.290127	-0.560619	28	3	24	0.383681	Callosal Tracts
CT	FA	2	saps	slope	0.770805	-0.00122503	0.32693	-0.454068	28	3	24	0.713244	Callosal Tracts
CT	MD	2	sans	baseline	0.000760523	2.72191e-06	0.051902	1.6938	27	3	23	0.0963895	Callosal Tracts
CT	MD	2	sans	intercept	0.000758839	2.78408e-06	0.0331392	1.92411	28	3	24	0.0615442	Callosal Tracts
CT	MD	2	sans	mean	0.000767169	2.32191e-06	0.0890656	1.38719	28	3	24	0.144732	Callosal Tracts
CT	MD	2	sans	slope	0.000776039	-1.91001e-06	0.743944	-0.665442	28	3	24	0.785935	Callosal Tracts
CT	MD	2	saps	baseline	0.000771922	1.223e-06	0.262498	0.645493	27	3	23	0.527916	Callosal Tracts
CT	MD	2	saps	intercept	0.000771074	9.89147e-07	0.304372	0.518664	28	3	24	0.582326	Callosal Tracts
CT	MD	2	saps	mean	0.000777515	6.17291e-07	0.387942	0.287914	28	3	24	0.632148	Callosal Tracts
CT	MD	2	saps	slope	0.000778445	-1.49366e-06	0.650249	-0.390649	28	3	24	0.90368	Callosal Tracts
CT	RD	2	sans	baseline	0.000304193	2.71216e-06	0.0661353	1.56061	27	3	23	0.122823	Callosal Tracts
CT	RD	2	sans	intercept	0.000303798	2.63824e-06	0.0528945	1.68072	28	3	24	0.0859535	Callosal Tracts
CT	RD	2	sans	mean	0.000311478	2.23143e-06	0.113586	1.23942	28	3	24	0.184578	Callosal Tracts
CT	RD	2	sans	slope	0.00032324	-9.54851e-07	0.620158	-0.309404	28	3	24	0.732914	Callosal Tracts
CT	RD	2	saps	baseline	0.000314918	1.27408e-06	0.268495	0.626758	27	3	23	0.494588	Callosal Tracts
CT	RD	2	saps	intercept	0.000316452	8.49854e-07	0.340332	0.416614	28	3	24	0.518666	Callosal Tracts
CT	RD	2	saps	mean	0.000316456	1.14594e-06	0.30997	0.502436	28	3	24	0.491129	Callosal Tracts
CT	RD	2	saps	slope	0.000327658	2.93432e-07	0.47173	0.0716691	28	3	24	0.760318	Callosal Tracts
CWM	AD	1	sans	baseline	0.00138608	3.00979e-06	0.0207838	2.15847	27	3	23	0.0207838	Core White Matter
CWM	AD	1	sans	intercept	0.00138738	2.90427e-06	0.0138389	2.34421	28	3	24	0.0138389	Core White Matter
CWM	AD	1	sans	mean	0.0013915	3.08974e-06	0.0186629	2.20444	28	3	24	0.0186629	Core White Matter
CWM	AD	1	sans	slope	0.00141094	-4.66702e-07	0.571634	-0.182489	28	3	24	0.693147	Core White Matter
CWM	AD	1	saps	baseline	0.00140283	9.88353e-07	0.283645	0.580399	27	3	23	0.471381	Core White Matter
CWM	AD	1	saps	intercept	0.00140197	8.81533e-07	0.302804	0.523237	28	3	24	0.473435	Core White Matter
CWM	AD	1	saps	mean	0.00140859	4.51931e-07	0.406777	0.238453	28	3	24	0.579997	Core White Matter
CWM	AD	1	saps	slope	0.00140742	-1.69268e-06	0.689915	-0.502103	28	3	24	0.689915	Core White Matter
CWM	FA	1	sans	baseline	0.649954	-0.00140484	0.0400224	-1.83128	27	3	23	0.0800448	Core White Matter
CWM	FA	1	sans	intercept	0.648248	-0.00116908	0.0554391	-1.65533	28	3	24	0.0795188	Core White Matter
CWM	FA	1	sans	mean	0.646504	-0.00123121	0.0673848	-1.54775	28	3	24	0.13477	Core White Matter
CWM	FA	1	sans	slope	0.641187	0.000845979	0.727432	0.613779	28	3	24	0.727432	Core White Matter
CWM	FA	1	saps	baseline	0.645576	-0.000763189	0.204456	-0.841171	27	3	23	0.27724	Core White Matter
CWM	FA	1	saps	intercept	0.645026	-0.000573401	0.267774	-0.6286	28	3	24	0.340214	Core White Matter
CWM	FA	1	saps	mean	0.645377	-0.000812534	0.215964	-0.79935	28	3	24	0.262639	Core White Matter
CWM	FA	1	saps	slope	0.637577	-0.000161813	0.465309	-0.0879848	28	3	24	0.465309	Core White Matter
CWM	MD	1	sans	baseline	0.000736584	2.70296e-06	0.00964761	2.51611	27	3	23	0.00964761	Core White Matter
CWM	MD	1	sans	intercept	0.000738309	2.4876e-06	0.00890913	2.5439	28	3	24	0.00890913	Core White Matter
CWM	MD	1	sans	mean	0.000742044	2.61634e-06	0.013543	2.35417	28	3	24	0.013543	Core White Matter
CWM	MD	1	sans	slope	0.00075684	-8.4638e-07	0.65862	-0.41371	28	3	24	0.65862	Core White Matter
CWM	MD	1	saps	baseline	0.000748557	1.15714e-06	0.198253	0.864005	27	3	23	0.316471	Core White Matter
CWM	MD	1	saps	intercept	0.000748461	9.48164e-07	0.243883	0.704724	28	3	24	0.35442	Core White Matter
CWM	MD	1	saps	mean	0.000751559	9.34155e-07	0.271026	0.61853	28	3	24	0.380205	Core White Matter
CWM	MD	1	saps	slope	0.000757814	-6.91723e-07	0.599467	-0.254777	28	3	24	0.599467	Core White Matter
CWM	RD	1	sans	baseline	0.000411838	2.54954e-06	0.0134954	2.36245	27	3	23	0.0134954	Core White Matter
CWM	RD	1	sans	intercept	0.000413772	2.27926e-06	0.0154316	2.29372	28	3	24	0.0154316	Core White Matter
CWM	RD	1	sans	mean	0.000417314	2.37964e-06	0.0227263	2.1102	28	3	24	0.0227263	Core White Matter
CWM	RD	1	sans	slope	0.000429792	-1.03622e-06	0.692496	-0.509569	28	3	24	0.692496	Core White Matter
CWM	RD	1	saps	baseline	0.00042142	1.24153e-06	0.179145	0.937405	27	3	23	0.255748	Core White Matter
CWM	RD	1	saps	intercept	0.000421707	9.8148e-07	0.235278	0.733172	28	3	24	0.310185	Core White Matter
CWM	RD	1	saps	mean	0.000423043	1.17527e-06	0.22001	0.785198	28	3	24	0.28744	Core White Matter
CWM	RD	1	saps	slope	0.000433011	-1.91246e-07	0.527869	-0.070649	28	3	24	0.527869	Core White Matter
CbT	AD	2	sans	baseline	0.0012642	2.10045e-06	0.0778786	1.46759	27	3	23	0.144632	Cerebellar Tracts
CbT	AD	2	sans	intercept	0.00126676	1.90851e-06	0.0739599	1.49511	28	3	24	0.126179	Cerebellar Tracts
CbT	AD	2	sans	mean	0.00126379	2.86061e-06	0.0241383	2.08099	28	3	24	0.0665663	Cerebellar Tracts
CbT	AD	2	sans	slope	0.00129192	2.32586e-06	0.175099	0.952783	28	3	24	0.814555	Cerebellar Tracts
CbT	AD	2	saps	baseline	0.0012745	8.12292e-07	0.315683	0.486286	27	3	23	0.619127	Cerebellar Tracts
CbT	AD	2	saps	intercept	0.00127427	7.50887e-07	0.325518	0.458051	28	3	24	0.616136	Cerebellar Tracts
CbT	AD	2	saps	mean	0.00127181	1.28629e-06	0.243864	0.704783	28	3	24	0.735676	Cerebellar Tracts
CbT	AD	2	saps	slope	0.00128918	1.88203e-06	0.285173	0.575446	28	3	24	0.947177	Cerebellar Tracts
CbT	FA	2	sans	baseline	0.611998	-0.000337046	0.382048	-0.303688	27	3	23	0.551847	Cerebellar Tracts
CbT	FA	2	sans	intercept	0.609601	-4.08436e-05	0.48375	-0.0411718	28	3	24	0.524062	Cerebellar Tracts
CbT	FA	2	sans	mean	0.61198	-0.000399615	0.360654	-0.360932	28	3	24	0.46885	Cerebellar Tracts
CbT	FA	2	sans	slope	0.608089	-0.000314426	0.433141	-0.170196	28	3	24	0.633938	Cerebellar Tracts
CbT	FA	2	saps	baseline	0.600279	0.000752289	0.725388	0.607879	27	3	23	0.725388	Cerebellar Tracts
CbT	FA	2	saps	intercept	0.596784	0.00102825	0.798902	0.852809	28	3	24	0.798902	Cerebellar Tracts
CbT	FA	2	saps	mean	0.598186	0.00123089	0.81498	0.913548	28	3	24	0.81498	Cerebellar Tracts
CbT	FA	2	saps	slope	0.610618	0.000444235	0.571292	0.181607	28	3	24	0.807577	Cerebellar Tracts
CbT	MD	2	sans	baseline	0.000717289	1.3191e-06	0.117436	1.21988	27	3	23	0.152666	Cerebellar Tracts
CbT	MD	2	sans	intercept	0.00071999	1.02196e-06	0.15265	1.04751	28	3	24	0.198445	Cerebellar Tracts
CbT	MD	2	sans	mean	0.000717214	1.70466e-06	0.0605764	1.60691	28	3	24	0.112499	Cerebellar Tracts
CbT	MD	2	sans	slope	0.000733324	1.20835e-06	0.259095	0.655801	28	3	24	0.785935	Cerebellar Tracts
CbT	MD	2	saps	baseline	0.00073208	-2.19851e-07	0.568994	-0.175771	27	3	23	0.604629	Cerebellar Tracts
CbT	MD	2	saps	intercept	0.000734386	-4.54258e-07	0.642737	-0.370137	28	3	24	0.642737	Cerebellar Tracts
CbT	MD	2	saps	mean	0.000732186	-3.67847e-07	0.604229	-0.267274	28	3	24	0.666785	Cerebellar Tracts
CbT	MD	2	saps	slope	0.000731013	6.89795e-07	0.390681	0.280678	28	3	24	0.85411	Cerebellar Tracts
CbT	RD	2	sans	baseline	0.000443832	9.28432e-07	0.239492	0.719658	27	3	23	0.319645	Cerebellar Tracts
CbT	RD	2	sans	intercept	0.000446603	5.78688e-07	0.311322	0.498537	28	3	24	0.343789	Cerebellar Tracts
CbT	RD	2	sans	mean	0.000443926	1.12669e-06	0.194692	0.876618	28	3	24	0.281222	Cerebellar Tracts
CbT	RD	2	sans	slope	0.000454026	6.49593e-07	0.383626	0.299347	28	3	24	0.686581	Cerebellar Tracts
CbT	RD	2	saps	baseline	0.000460871	-7.35922e-07	0.691053	-0.50568	27	3	23	0.691053	Cerebellar Tracts
CbT	RD	2	saps	intercept	0.000464445	-1.05683e-06	0.767538	-0.742613	28	3	24	0.767538	Cerebellar Tracts
CbT	RD	2	saps	mean	0.000462373	-1.19491e-06	0.769702	-0.749913	28	3	24	0.769702	Cerebellar Tracts
CbT	RD	2	saps	slope	0.000451927	9.36781e-08	0.487155	0.0325406	28	3	24	0.760318	Cerebellar Tracts
EC	AD	3	sans	baseline	0.00123396	4.44882e-06	0.00723413	2.64509	27	3	23	0.0868096	External capsule
EC	AD	3	sans	intercept	0.0012366	4.19888e-06	0.00509305	2.78899	28	3	24	0.0611166	External capsule
EC	AD	3	sans	mean	0.00124331	4.35749e-06	0.00919766	2.52967	28	3	24	0.110372	External capsule
EC	AD	3	sans	slope	0.00126968	-9.39187e-07	0.613399	-0.291462	28	3	24	0.817865	External capsule
EC	AD	3	saps	baseline	0.00127143	3.47313e-07	0.436639	0.161284	27	3	23	0.649299	External capsule
EC	AD	3	saps	intercept	0.00127271	3.48414e-08	0.493564	0.0163027	28	3	24	0.663407	External capsule
EC	AD	3	saps	mean	0.00127098	2.39568e-07	0.460542	0.100115	28	3	24	0.73361	External capsule
EC	AD	3	saps	slope	0.00127718	1.30915e-06	0.380795	0.306869	28	3	24	0.986144	External capsule
EC	FA	3	sans	baseline	0.516352	-0.00130021	0.113241	-1.24275	27	3	23	0.247071	External capsule
EC	FA	3	sans	intercept	0.514301	-0.00120988	0.103425	-1.29733	28	3	24	0.281255	External capsule
EC	FA	3	sans	mean	0.514862	-0.0016199	0.0640334	-1.57622	28	3	24	0.210696	External capsule
EC	FA	3	sans	slope	0.502527	-0.000339433	0.425856	-0.188963	28	3	24	0.938647	External capsule
EC	FA	3	saps	baseline	0.512671	-0.000738842	0.272493	-0.614394	27	3	23	0.527931	External capsule
EC	FA	3	saps	intercept	0.510782	-0.000578187	0.314914	-0.488217	28	3	24	0.566127	External capsule
EC	FA	3	saps	mean	0.51436	-0.00117814	0.188878	-0.898672	28	3	24	0.40404	External capsule
EC	FA	3	saps	slope	0.496629	-0.0023123	0.165768	-0.991076	28	3	24	0.598452	External capsule
EC	MD	3	sans	baseline	0.00075955	3.81306e-06	0.00367562	2.94015	27	3	23	0.029405	External capsule
EC	MD	3	sans	intercept	0.000762991	3.58854e-06	0.00225233	3.13394	28	3	24	0.0192344	External capsule
EC	MD	3	sans	mean	0.000766839	3.99918e-06	0.00235319	3.11573	28	3	24	0.0282383	External capsule
EC	MD	3	sans	slope	0.000793334	-2.3893e-07	0.537193	-0.0943499	28	3	24	0.785899	External capsule
EC	MD	3	saps	baseline	0.000784825	8.97318e-07	0.300924	0.529037	27	3	23	0.479185	External capsule
EC	MD	3	saps	intercept	0.000786937	6.00342e-07	0.36138	0.358965	28	3	24	0.511249	External capsule
EC	MD	3	saps	mean	0.00078342	1.20123e-06	0.262471	0.645163	28	3	24	0.474419	External capsule
EC	MD	3	saps	slope	0.000802137	2.56442e-06	0.22322	0.774084	28	3	24	0.896077	External capsule
EC	RD	3	sans	baseline	0.000522344	3.49517e-06	0.00905137	2.5449	27	3	23	0.0434466	External capsule
EC	RD	3	sans	intercept	0.000526187	3.28337e-06	0.00614941	2.70731	28	3	24	0.0491953	External capsule
EC	RD	3	sans	mean	0.000528606	3.82002e-06	0.00441744	2.85012	28	3	24	0.0472956	External capsule
EC	RD	3	sans	slope	0.000555162	1.11199e-07	0.483001	0.0430696	28	3	24	0.917117	External capsule
EC	RD	3	saps	baseline	0.000541522	1.17232e-06	0.251998	0.678867	27	3	23	0.439947	External capsule
EC	RD	3	saps	intercept	0.000544051	8.83093e-07	0.304084	0.519504	28	3	24	0.47459	External capsule
EC	RD	3	saps	mean	0.000539641	1.68206e-06	0.190328	0.893132	28	3	24	0.461411	External capsule
EC	RD	3	saps	slope	0.000564617	3.19206e-06	0.175524	0.951071	28	3	24	0.867215	External capsule
FL	AD	2	sans	baseline	0.00118624	3.07118e-06	0.00372134	2.93485	27	3	23	0.0213422	Frontal Lobe
FL	AD	2	sans	intercept	0.00118984	2.80268e-06	0.00310986	2.99905	28	3	24	0.0254234	Frontal Lobe
FL	AD	2	sans	mean	0.00119382	2.98028e-06	0.004972	2.79936	28	3	24	0.0224845	Frontal Lobe
FL	AD	2	sans	slope	0.00120915	-1.3793e-06	0.74914	-0.682079	28	3	24	0.814555	Frontal Lobe
FL	AD	2	saps	baseline	0.00121194	2.53704e-07	0.427625	0.184484	27	3	23	0.619127	Frontal Lobe
FL	AD	2	saps	intercept	0.00121207	1.77224e-07	0.448373	0.131155	28	3	24	0.616136	Frontal Lobe
FL	AD	2	saps	mean	0.00121344	8.69001e-08	0.477348	0.0574084	28	3	24	0.735676	Frontal Lobe
FL	AD	2	saps	slope	0.00121693	8.77585e-07	0.373881	0.325314	28	3	24	0.947177	Frontal Lobe
FL	FA	2	sans	baseline	0.424697	-0.00121093	0.0234161	-2.10068	27	3	23	0.159811	Frontal Lobe
FL	FA	2	sans	intercept	0.425878	-0.001217	0.0181961	-2.21642	28	3	24	0.206831	Frontal Lobe
FL	FA	2	sans	mean	0.421278	-0.000874904	0.0955515	-1.3453	28	3	24	0.295691	Frontal Lobe
FL	FA	2	sans	slope	0.418986	0.00100535	0.814217	0.910593	28	3	24	0.882069	Frontal Lobe
FL	FA	2	saps	baseline	0.419804	-0.000559644	0.214866	-0.803817	27	3	23	0.406543	Frontal Lobe
FL	FA	2	saps	intercept	0.420517	-0.000431308	0.282258	-0.584233	28	3	24	0.5126	Frontal Lobe
FL	FA	2	saps	mean	0.421497	-0.000690909	0.20406	-0.841965	28	3	24	0.378968	Frontal Lobe
FL	FA	2	saps	slope	0.413241	-0.000662984	0.32919	-0.447708	28	3	24	0.713244	Frontal Lobe
FL	MD	2	sans	baseline	0.000800075	2.78644e-06	0.00184925	3.23053	27	3	23	0.0120201	Frontal Lobe
FL	MD	2	sans	intercept	0.000802268	2.56868e-06	0.00156364	3.28459	28	3	24	0.0101689	Frontal Lobe
FL	MD	2	sans	mean	0.000807417	2.51269e-06	0.00583623	2.73005	28	3	24	0.0195578	Frontal Lobe
FL	MD	2	sans	slope	0.000819664	-1.34671e-06	0.777686	-0.777212	28	3	24	0.785935	Frontal Lobe
FL	MD	2	saps	baseline	0.000818881	6.26214e-07	0.297132	0.540184	27	3	23	0.527916	Frontal Lobe
FL	MD	2	saps	intercept	0.000819091	4.55903e-07	0.348616	0.393765	28	3	24	0.582326	Frontal Lobe
FL	MD	2	saps	mean	0.000818985	6.26705e-07	0.316342	0.484128	28	3	24	0.632148	Frontal Lobe
FL	MD	2	saps	slope	0.000827636	9.77468e-07	0.33828	0.422308	28	3	24	0.85411	Frontal Lobe
FL	RD	2	sans	baseline	0.000606993	2.64406e-06	0.0032906	2.98746	27	3	23	0.022501	Frontal Lobe
FL	RD	2	sans	intercept	0.000608483	2.45168e-06	0.00294679	3.0217	28	3	24	0.0300838	Frontal Lobe
FL	RD	2	sans	mean	0.000614215	2.27889e-06	0.0129768	2.3738	28	3	24	0.0538509	Frontal Lobe
FL	RD	2	sans	slope	0.000624922	-1.33042e-06	0.772054	-0.757896	28	3	24	0.836392	Frontal Lobe
FL	RD	2	saps	baseline	0.000622349	8.1247e-07	0.244859	0.702007	27	3	23	0.494588	Frontal Lobe
FL	RD	2	saps	intercept	0.0006226	5.95242e-07	0.307744	0.508873	28	3	24	0.518666	Frontal Lobe
FL	RD	2	saps	mean	0.000621758	8.96608e-07	0.249194	0.687452	28	3	24	0.491129	Frontal Lobe
FL	RD	2	saps	slope	0.000632988	1.02741e-06	0.332456	0.438546	28	3	24	0.760318	Frontal Lobe
FX	AD	3	sans	baseline	0.00171345	-2.27362e-05	0.941834	-1.63184	27	3	23	0.941834	Fornix
FX	AD	3	sans	intercept	0.00162517	-1.66533e-05	0.895193	-1.28921	28	3	24	0.912453	Fornix
FX	AD	3	sans	mean	0.0016048	-1.81913e-05	0.889466	-1.25639	28	3	24	0.889466	Fornix
FX	AD	3	sans	slope	0.00158739	2.91287e-05	0.119931	1.20523	28	3	24	0.567357	Fornix
FX	AD	3	saps	baseline	0.0012938	1.823e-05	0.134091	1.13471	27	3	23	0.558349	Fornix
FX	AD	3	saps	intercept	0.00125983	1.81916e-05	0.134178	1.13312	28	3	24	0.57022	Fornix
FX	AD	3	saps	mean	0.00132208	1.7609e-05	0.170168	0.972843	28	3	24	0.704606	Fornix
FX	AD	3	saps	slope	0.00139368	-2.80261e-05	0.801787	-0.863472	28	3	24	0.986144	Fornix
FX	FA	3	sans	baseline	0.739107	0.00420995	0.834848	0.994551	27	3	23	0.871146	Fornix
FX	FA	3	sans	intercept	0.759861	0.0030934	0.780571	0.787221	28	3	24	0.814509	Fornix
FX	FA	3	sans	mean	0.77199	0.0021599	0.684785	0.487353	28	3	24	0.747038	Fornix
FX	FA	3	sans	slope	0.764292	-0.00611459	0.205576	-0.836451	28	3	24	0.938647	Fornix
FX	FA	3	saps	baseline	0.83586	-0.00504555	0.148782	-1.06582	27	3	23	0.406467	Fornix
FX	FA	3	saps	intercept	0.844276	-0.00474483	0.167042	-0.985762	28	3	24	0.474493	Fornix
FX	FA	3	saps	mean	0.832837	-0.00512712	0.175837	-0.949816	28	3	24	0.40404	Fornix
FX	FA	3	saps	slope	0.80614	0.00626709	0.737056	0.643679	28	3	24	0.878147	Fornix
FX	MD	3	sans	baseline	0.000890273	-2.10011e-05	0.928809	-1.51904	27	3	23	0.928809	Fornix
FX	MD	3	sans	intercept	0.00080752	-1.55292e-05	0.881535	-1.21301	28	3	24	0.881535	Fornix
FX	MD	3	sans	mean	0.000777469	-1.53485e-05	0.851084	-1.06419	28	3	24	0.851084	Fornix
FX	MD	3	sans	slope	0.000773446	2.74786e-05	0.131048	1.14846	28	3	24	0.785899	Fornix
FX	MD	3	saps	baseline	0.000476813	1.91036e-05	0.119062	1.21118	27	3	23	0.387745	Fornix
FX	MD	3	saps	intercept	0.000444004	1.88474e-05	0.122418	1.1922	28	3	24	0.447508	Fornix
FX	MD	3	saps	mean	0.000501081	1.90704e-05	0.147336	1.07134	28	3	24	0.474419	Fornix
FX	MD	3	saps	slope	0.000587956	-2.7331e-05	0.798816	-0.852493	28	3	24	0.896077	Fornix
FX	RD	3	sans	baseline	0.000478682	-2.01336e-05	0.919142	-1.44583	27	3	23	0.919142	Fornix
FX	RD	3	sans	intercept	0.000398693	-1.49671e-05	0.87171	-1.1622	28	3	24	0.87171	Fornix
FX	RD	3	sans	mean	0.000363803	-1.3927e-05	0.826218	-0.958104	28	3	24	0.826218	Fornix
FX	RD	3	sans	slope	0.000366476	2.66535e-05	0.139415	1.10803	28	3	24	0.917117	Fornix
FX	RD	3	saps	baseline	6.83184e-05	1.95404e-05	0.114307	1.23687	27	3	23	0.413134	Fornix
FX	RD	3	saps	intercept	3.6093e-05	1.91754e-05	0.119098	1.20965	28	3	24	0.47459	Fornix
FX	RD	3	saps	mean	9.05791e-05	1.98011e-05	0.13893	1.11032	28	3	24	0.416791	Fornix
FX	RD	3	saps	slope	0.000185094	-2.69834e-05	0.794923	-0.838264	28	3	24	0.867215	Fornix
FXST	AD	3	sans	baseline	0.00155254	-3.87877e-06	0.902255	-1.3333	27	3	23	0.941484	Fornix (cres)
FXST	AD	3	sans	intercept	0.00155761	-3.82694e-06	0.912453	-1.39735	28	3	24	0.912453	Fornix (cres)
FXST	AD	3	sans	mean	0.00154841	-3.51929e-06	0.865885	-1.13343	28	3	24	0.889466	Fornix (cres)
FXST	AD	3	sans	slope	0.00154329	5.16094e-06	0.165479	0.992284	28	3	24	0.567357	Fornix (cres)
FXST	AD	3	saps	baseline	0.0014494	5.87603e-06	0.0378005	1.86083	27	3	23	0.558349	Fornix (cres)
FXST	AD	3	saps	intercept	0.00145234	5.93925e-06	0.0421334	1.8011	28	3	24	0.514143	Fornix (cres)
FXST	AD	3	saps	mean	0.00148377	4.51374e-06	0.124784	1.17999	28	3	24	0.704606	Fornix (cres)
FXST	AD	3	saps	slope	0.00147841	-1.48563e-05	0.986144	-2.34365	28	3	24	0.986144	Fornix (cres)
FXST	FA	3	sans	baseline	0.602422	-0.00140165	0.0915866	-1.37241	27	3	23	0.244231	Fornix (cres)
FXST	FA	3	sans	intercept	0.604184	-0.00149842	0.058244	-1.62845	28	3	24	0.281255	Fornix (cres)
FXST	FA	3	sans	mean	0.602299	-0.00162931	0.0638925	-1.57744	28	3	24	0.210696	Fornix (cres)
FXST	FA	3	sans	slope	0.589847	-0.000353553	0.423194	-0.195836	28	3	24	0.938647	Fornix (cres)
FXST	FA	3	saps	baseline	0.584215	0.0004519	0.646436	0.380416	27	3	23	0.760358	Fornix (cres)
FXST	FA	3	saps	intercept	0.585082	0.000500503	0.660867	0.419939	28	3	24	0.83478	Fornix (cres)
FXST	FA	3	saps	mean	0.58637	0.00053174	0.653011	0.398235	28	3	24	0.746299	Fornix (cres)
FXST	FA	3	saps	slope	0.586948	-0.00135872	0.286402	-0.571757	28	3	24	0.734997	Fornix (cres)
FXST	MD	3	sans	baseline	0.000875575	-6.80448e-07	0.657432	-0.410643	27	3	23	0.686016	Fornix (cres)
FXST	MD	3	sans	intercept	0.000876383	-5.43634e-07	0.639438	-0.361182	28	3	24	0.697569	Fornix (cres)
FXST	MD	3	sans	mean	0.000874666	-4.40174e-07	0.601838	-0.260993	28	3	24	0.628005	Fornix (cres)
FXST	MD	3	sans	slope	0.000881261	2.61322e-06	0.176684	0.946418	28	3	24	0.785899	Fornix (cres)
FXST	MD	3	saps	baseline	0.000840074	2.55697e-06	0.083045	1.43025	27	3	23	0.387745	Fornix (cres)
FXST	MD	3	saps	intercept	0.00084059	2.56313e-06	0.0821744	1.43444	28	3	24	0.447508	Fornix (cres)
FXST	MD	3	saps	mean	0.000856771	1.65648e-06	0.214336	0.80509	28	3	24	0.474419	Fornix (cres)
FXST	MD	3	saps	slope	0.00084987	-7.04904e-06	0.974401	-2.05232	28	3	24	0.974401	Fornix (cres)
FXST	RD	3	sans	baseline	0.000537093	9.18714e-07	0.270239	0.621353	27	3	23	0.310746	Fornix (cres)
FXST	RD	3	sans	intercept	0.000535767	1.09802e-06	0.20513	0.838073	28	3	24	0.259111	Fornix (cres)
FXST	RD	3	sans	mean	0.000537795	1.09939e-06	0.230964	0.747662	28	3	24	0.277156	Fornix (cres)
FXST	RD	3	sans	slope	0.000550245	1.33936e-06	0.295698	0.544095	28	3	24	0.917117	Fornix (cres)
FXST	RD	3	saps	baseline	0.000535413	8.97445e-07	0.297196	0.539994	27	3	23	0.445794	Fornix (cres)
FXST	RD	3	saps	intercept	0.000534715	8.75071e-07	0.298157	0.536848	28	3	24	0.47459	Fornix (cres)
FXST	RD	3	saps	mean	0.000543273	2.27856e-07	0.451128	0.124118	28	3	24	0.635714	Fornix (cres)
FXST	RD	3	saps	slope	0.0005356	-3.14541e-06	0.831081	-0.977986	28	3	24	0.867215	Fornix (cres)
GCC	AD	3	sans	baseline	0.00164918	6.76052e-06	0.0646992	1.5729	27	3	23	0.175879	CC Genu
GCC	AD	3	sans	intercept	0.0016383	7.49203e-06	0.0322788	1.93735	28	3	24	0.12742	CC Genu
GCC	AD	3	sans	mean	0.0016623	6.01692e-06	0.0963226	1.34047	28	3	24	0.179485	CC Genu
GCC	AD	3	sans	slope	0.00169586	-2.07274e-06	0.604464	-0.267891	28	3	24	0.817865	CC Genu
GCC	AD	3	saps	baseline	0.00167747	3.03995e-06	0.275931	0.603837	27	3	23	0.558349	CC Genu
GCC	AD	3	saps	intercept	0.00167222	2.58021e-06	0.308869	0.505616	28	3	24	0.57022	CC Genu
GCC	AD	3	saps	mean	0.00167999	2.61544e-06	0.325817	0.457208	28	3	24	0.704606	CC Genu
GCC	AD	3	saps	slope	0.00169919	-1.38951e-06	0.553315	-0.135471	28	3	24	0.986144	CC Genu
GCC	FA	3	sans	baseline	0.84555	-0.00365623	0.0104167	-2.48133	27	3	23	0.125	CC Genu
GCC	FA	3	sans	intercept	0.838649	-0.00295787	0.0198481	-2.17518	28	3	24	0.238177	CC Genu
GCC	FA	3	sans	mean	0.83287	-0.00291552	0.0365101	-1.87495	28	3	24	0.210696	CC Genu
GCC	FA	3	sans	slope	0.828417	0.00421631	0.938647	1.59989	28	3	24	0.938647	CC Genu
GCC	FA	3	saps	baseline	0.802576	0.000782528	0.661566	0.422105	27	3	23	0.760358	CC Genu
GCC	FA	3	saps	intercept	0.798519	0.00118789	0.739988	0.652906	28	3	24	0.845701	CC Genu
GCC	FA	3	saps	mean	0.812917	-2.253e-07	0.499957	-0.000109606	28	3	24	0.666609	CC Genu
GCC	FA	3	saps	slope	0.794148	-0.00607299	0.0457912	-1.75751	28	3	24	0.576702	CC Genu
GCC	MD	3	sans	baseline	0.000687929	6.55314e-06	0.0102942	2.48671	27	3	23	0.0436443	CC Genu
GCC	MD	3	sans	intercept	0.000689724	6.22554e-06	0.00788259	2.59829	28	3	24	0.0378364	CC Genu
GCC	MD	3	sans	mean	0.000706053	5.52765e-06	0.0307369	1.96188	28	3	24	0.0707881	CC Genu
GCC	MD	3	sans	slope	0.000725702	-4.94607e-06	0.836083	-0.998848	28	3	24	0.910423	CC Genu
GCC	MD	3	saps	baseline	0.000741636	6.4164e-07	0.424386	0.192847	27	3	23	0.485012	CC Genu
GCC	MD	3	saps	intercept	0.000743411	3.92872e-08	0.495364	0.0117421	28	3	24	0.539981	CC Genu
GCC	MD	3	saps	mean	0.000733145	1.19565e-06	0.375954	0.319772	28	3	24	0.530759	CC Genu
GCC	MD	3	saps	slope	0.00075983	5.15904e-06	0.221317	0.78066	28	3	24	0.896077	CC Genu
GCC	RD	3	sans	baseline	0.000207301	6.44944e-06	0.00689313	2.66649	27	3	23	0.0434466	CC Genu
GCC	RD	3	sans	intercept	0.000215435	5.59229e-06	0.00941791	2.51908	28	3	24	0.0565075	CC Genu
GCC	RD	3	sans	mean	0.000227928	5.28301e-06	0.0257146	2.05012	28	3	24	0.0771439	CC Genu
GCC	RD	3	sans	slope	0.000240621	-6.38274e-06	0.917117	-1.42944	28	3	24	0.917117	CC Genu
GCC	RD	3	saps	baseline	0.00027372	-5.57514e-07	0.570525	-0.179716	27	3	23	0.652029	CC Genu
GCC	RD	3	saps	intercept	0.000279009	-1.23118e-06	0.654064	-0.401132	28	3	24	0.704314	CC Genu
GCC	RD	3	saps	mean	0.000259724	4.85749e-07	0.44456	0.140906	28	3	24	0.635714	CC Genu
GCC	RD	3	saps	slope	0.000290149	8.43331e-06	0.0833687	1.42603	28	3	24	0.867215	CC Genu
IFO	AD	3	sans	baseline	0.00135985	6.63584e-06	0.0192242	2.19591	27	3	23	0.115345	Inferior fronto-occipital fasciculus
IFO	AD	3	sans	intercept	0.0013603	6.25039e-06	0.0174862	2.2352	28	3	24	0.104917	Inferior fronto-occipital fasciculus
IFO	AD	3	sans	mean	0.0013815	4.84831e-06	0.0770345	1.47179	28	3	24	0.179485	Inferior fronto-occipital fasciculus
IFO	AD	3	sans	slope	0.00137782	-1.00256e-05	0.963439	-1.87424	28	3	24	0.963439	Inferior fronto-occipital fasciculus
IFO	AD	3	saps	baseline	0.00142242	-6.82413e-08	0.507223	-0.0183038	27	3	23	0.659218	Inferior fronto-occipital fasciculus
IFO	AD	3	saps	intercept	0.00141479	-9.11054e-09	0.500949	-0.00240268	28	3	24	0.663407	Inferior fronto-occipital fasciculus
IFO	AD	3	saps	mean	0.00142441	-1.0826e-06	0.599662	-0.255287	28	3	24	0.760014	Inferior fronto-occipital fasciculus
IFO	AD	3	saps	slope	0.00141102	-1.18696e-06	0.561561	-0.15659	28	3	24	0.986144	Inferior fronto-occipital fasciculus
IFO	FA	3	sans	baseline	0.614678	-0.00145336	0.27056	-0.620359	27	3	23	0.331063	Inferior fronto-occipital fasciculus
IFO	FA	3	sans	intercept	0.609692	-0.00140867	0.257429	-0.66108	28	3	24	0.325173	Inferior fronto-occipital fasciculus
IFO	FA	3	sans	mean	0.62044	-0.00336074	0.079011	-1.4572	28	3	24	0.210696	Inferior fronto-occipital fasciculus
IFO	FA	3	sans	slope	0.574043	-0.00636261	0.0530905	-1.67872	28	3	24	0.671487	Inferior fronto-occipital fasciculus
IFO	FA	3	saps	baseline	0.644549	-0.00380561	0.0729417	-1.5052	27	3	23	0.405756	Inferior fronto-occipital fasciculus
IFO	FA	3	saps	intercept	0.639003	-0.00342986	0.0963053	-1.34058	28	3	24	0.462266	Inferior fronto-occipital fasciculus
IFO	FA	3	saps	mean	0.648119	-0.00564123	0.0251958	-2.06009	28	3	24	0.359802	Inferior fronto-occipital fasciculus
IFO	FA	3	saps	slope	0.583569	-0.00448758	0.199484	-0.858761	28	3	24	0.598452	Inferior fronto-occipital fasciculus
IFO	MD	3	sans	baseline	0.000738973	4.90007e-06	0.00826306	2.58581	27	3	23	0.0436443	Inferior fronto-occipital fasciculus
IFO	MD	3	sans	intercept	0.000743084	4.6556e-06	0.00512638	2.78618	28	3	24	0.0307583	Inferior fronto-occipital fasciculus
IFO	MD	3	sans	mean	0.000747097	5.33135e-06	0.00418574	2.87315	28	3	24	0.0334859	Inferior fronto-occipital fasciculus
IFO	MD	3	sans	slope	0.000780618	-8.07772e-07	0.588348	-0.225755	28	3	24	0.785899	Inferior fronto-occipital fasciculus
IFO	MD	3	saps	baseline	0.000749752	3.0557e-06	0.10127	1.31177	27	3	23	0.387745	Inferior fronto-occipital fasciculus
IFO	MD	3	saps	intercept	0.000749681	2.79781e-06	0.117986	1.21557	28	3	24	0.447508	Inferior fronto-occipital fasciculus
IFO	MD	3	saps	mean	0.000748574	3.89719e-06	0.0685574	1.53806	28	3	24	0.474419	Inferior fronto-occipital fasciculus
IFO	MD	3	saps	slope	0.000792124	2.76227e-06	0.281494	0.586541	28	3	24	0.896077	Inferior fronto-occipital fasciculus
IFO	RD	3	sans	baseline	0.000428537	4.03219e-06	0.0584226	1.62942	27	3	23	0.127468	Inferior fronto-occipital fasciculus
IFO	RD	3	sans	intercept	0.000434474	3.8582e-06	0.0463977	1.75057	28	3	24	0.139193	Inferior fronto-occipital fasciculus
IFO	RD	3	sans	mean	0.000429896	5.57287e-06	0.0133081	2.36222	28	3	24	0.0740236	Inferior fronto-occipital fasciculus
IFO	RD	3	sans	slope	0.000482016	3.80115e-06	0.192273	0.885742	28	3	24	0.917117	Inferior fronto-occipital fasciculus
IFO	RD	3	saps	baseline	0.000413419	4.61767e-06	0.0544828	1.66755	27	3	23	0.413134	Inferior fronto-occipital fasciculus
IFO	RD	3	saps	intercept	0.000417125	4.20127e-06	0.0703077	1.52385	28	3	24	0.47459	Inferior fronto-occipital fasciculus
IFO	RD	3	saps	mean	0.000410657	6.38709e-06	0.0205528	2.15852	28	3	24	0.416791	Inferior fronto-occipital fasciculus
IFO	RD	3	saps	slope	0.000482678	4.73689e-06	0.206803	0.83201	28	3	24	0.867215	Inferior fronto-occipital fasciculus
LL	AD	2	sans	baseline	0.00118243	1.62056e-06	0.112506	1.24682	27	3	23	0.180964	Limbic Lobe
LL	AD	2	sans	intercept	0.00118715	1.30418e-06	0.138495	1.11239	28	3	24	0.171287	Limbic Lobe
LL	AD	2	sans	mean	0.00118974	1.27838e-06	0.171207	0.968584	28	3	24	0.224621	Limbic Lobe
LL	AD	2	sans	slope	0.00119679	-4.62459e-07	0.580975	-0.206619	28	3	24	0.814555	Limbic Lobe
LL	AD	2	saps	baseline	0.00119293	4.02819e-07	0.395617	0.267809	27	3	23	0.619127	Limbic Lobe
LL	AD	2	saps	intercept	0.00119388	3.80392e-07	0.399751	0.256826	28	3	24	0.616136	Limbic Lobe
LL	AD	2	saps	mean	0.00120215	-4.07233e-07	0.595915	-0.245482	28	3	24	0.735676	Limbic Lobe
LL	AD	2	saps	slope	0.00118802	-3.39052e-06	0.874318	-1.1754	28	3	24	0.947177	Limbic Lobe
LL	FA	2	sans	baseline	0.376083	-0.000772063	0.143352	-1.09069	27	3	23	0.372715	Limbic Lobe
LL	FA	2	sans	intercept	0.378411	-0.000957939	0.0714145	-1.51502	28	3	24	0.206831	Limbic Lobe
LL	FA	2	sans	mean	0.377549	-0.00109175	0.0676323	-1.54569	28	3	24	0.295691	Limbic Lobe
LL	FA	2	sans	slope	0.366264	-0.00103692	0.200916	-0.85348	28	3	24	0.522381	Limbic Lobe
LL	FA	2	saps	baseline	0.373899	-0.000438882	0.296385	-0.542384	27	3	23	0.406543	Limbic Lobe
LL	FA	2	saps	intercept	0.374869	-0.000395427	0.315446	-0.48669	28	3	24	0.5126	Limbic Lobe
LL	FA	2	saps	mean	0.377819	-0.000861809	0.173203	-0.960451	28	3	24	0.375272	Limbic Lobe
LL	FA	2	saps	slope	0.363589	-0.00209923	0.0976589	-1.33217	28	3	24	0.713244	Limbic Lobe
LL	MD	2	sans	baseline	0.000830755	1.85416e-06	0.0494852	1.71941	27	3	23	0.0963895	Limbic Lobe
LL	MD	2	sans	intercept	0.000831181	1.8484e-06	0.0321151	1.93991	28	3	24	0.0615442	Limbic Lobe
LL	MD	2	sans	mean	0.00083446	1.87038e-06	0.0482743	1.72958	28	3	24	0.104594	Limbic Lobe
LL	MD	2	sans	slope	0.00084902	4.78145e-07	0.402082	0.250722	28	3	24	0.785935	Limbic Lobe
LL	MD	2	saps	baseline	0.000841309	5.88591e-07	0.324871	0.460131	27	3	23	0.527916	Limbic Lobe
LL	MD	2	saps	intercept	0.000840927	5.22746e-07	0.340928	0.414961	28	3	24	0.582326	Limbic Lobe
LL	MD	2	saps	mean	0.000843642	4.02949e-07	0.389014	0.285081	28	3	24	0.632148	Limbic Lobe
LL	MD	2	saps	slope	0.000846289	-3.15009e-07	0.549068	-0.124618	28	3	24	0.90368	Limbic Lobe
LL	RD	2	sans	baseline	0.000654918	1.97096e-06	0.0516547	1.69638	27	3	23	0.111918	Limbic Lobe
LL	RD	2	sans	intercept	0.000653199	2.12051e-06	0.0250003	2.06389	28	3	24	0.0541672	Limbic Lobe
LL	RD	2	sans	mean	0.000656819	2.16637e-06	0.0378158	1.85696	28	3	24	0.0819343	Limbic Lobe
LL	RD	2	sans	slope	0.000675135	9.48447e-07	0.325342	0.458549	28	3	24	0.686581	Limbic Lobe
LL	RD	2	saps	baseline	0.0006655	6.81478e-07	0.312449	0.495572	27	3	23	0.494588	Limbic Lobe
LL	RD	2	saps	intercept	0.00066445	5.93923e-07	0.334257	0.433513	28	3	24	0.518666	Limbic Lobe
LL	RD	2	saps	mean	0.000664388	8.0804e-07	0.301298	0.527637	28	3	24	0.491129	Limbic Lobe
LL	RD	2	saps	slope	0.000675426	1.22275e-06	0.329677	0.446338	28	3	24	0.760318	Limbic Lobe
LT	AD	2	sans	baseline	0.00138085	5.96885e-07	0.396335	0.265919	27	3	23	0.396335	Limbic Tracts
LT	AD	2	sans	intercept	0.00138405	4.90988e-07	0.404712	0.243845	28	3	24	0.404712	Limbic Tracts
LT	AD	2	sans	mean	0.00138385	6.5302e-07	0.387168	0.289961	28	3	24	0.387168	Limbic Tracts
LT	AD	2	sans	slope	0.00139721	2.41983e-06	0.260993	0.64981	28	3	24	0.814555	Limbic Tracts
LT	AD	2	saps	baseline	0.00134659	3.49065e-06	0.0808706	1.44573	27	3	23	0.619127	Limbic Tracts
LT	AD	2	saps	intercept	0.00134522	3.55597e-06	0.0739912	1.49487	28	3	24	0.616136	Limbic Tracts
LT	AD	2	saps	mean	0.0013717	1.84927e-06	0.254586	0.67013	28	3	24	0.735676	Limbic Tracts
LT	AD	2	saps	slope	0.00135335	-1.13158e-05	0.991571	-2.56855	28	3	24	0.991571	Limbic Tracts
LT	FA	2	sans	baseline	0.549098	-0.00036337	0.350276	-0.389414	27	3	23	0.551847	Limbic Tracts
LT	FA	2	sans	intercept	0.549095	-0.000384578	0.323762	-0.463016	28	3	24	0.467205	Limbic Tracts
LT	FA	2	sans	mean	0.552572	-0.000996872	0.142397	-1.09405	28	3	24	0.295691	Limbic Tracts
LT	FA	2	sans	slope	0.536214	-0.00259314	0.0443701	-1.77407	28	3	24	0.522381	Limbic Tracts
LT	FA	2	saps	baseline	0.557453	-0.00102927	0.163568	-1.00122	27	3	23	0.406543	Limbic Tracts
LT	FA	2	saps	intercept	0.556201	-0.000862461	0.201726	-0.850502	28	3	24	0.5126	Limbic Tracts
LT	FA	2	saps	mean	0.560351	-0.00162531	0.0769546	-1.47239	28	3	24	0.33347	Limbic Tracts
LT	FA	2	saps	slope	0.540648	-0.00165067	0.212153	-0.812829	28	3	24	0.713244	Limbic Tracts
LT	MD	2	sans	baseline	0.000814706	4.11297e-07	0.395834	0.267238	27	3	23	0.395834	Limbic Tracts
LT	MD	2	sans	intercept	0.000814328	5.22819e-07	0.353061	0.381591	28	3	24	0.353061	Limbic Tracts
LT	MD	2	sans	mean	0.000812615	9.14831e-07	0.277293	0.599304	28	3	24	0.297052	Limbic Tracts
LT	MD	2	sans	slope	0.000830905	3.27151e-06	0.0990892	1.32338	28	3	24	0.785935	Limbic Tracts
LT	MD	2	saps	baseline	0.000784771	2.96035e-06	0.0399046	1.83281	27	3	23	0.481133	Limbic Tracts
LT	MD	2	saps	intercept	0.00078388	2.88776e-06	0.0408875	1.81669	28	3	24	0.531538	Limbic Tracts
LT	MD	2	saps	mean	0.000796924	2.44344e-06	0.0973949	1.3338	28	3	24	0.632148	Limbic Tracts
LT	MD	2	saps	slope	0.000801706	-5.55651e-06	0.952563	-1.73885	28	3	24	0.952563	Limbic Tracts
LT	RD	2	sans	baseline	0.000531635	3.18504e-07	0.416178	0.214101	27	3	23	0.416178	Limbic Tracts
LT	RD	2	sans	intercept	0.000529469	5.38734e-07	0.343789	0.407051	28	3	24	0.343789	Limbic Tracts
LT	RD	2	sans	mean	0.000526998	1.04574e-06	0.241965	0.711011	28	3	24	0.284153	Limbic Tracts
LT	RD	2	sans	slope	0.00054775	3.69735e-06	0.064888	1.56884	28	3	24	0.686581	Limbic Tracts
LT	RD	2	saps	baseline	0.00050386	2.6952e-06	0.0500478	1.71336	27	3	23	0.401314	Limbic Tracts
LT	RD	2	saps	intercept	0.000503208	2.55366e-06	0.0565973	1.64409	28	3	24	0.494204	Limbic Tracts
LT	RD	2	saps	mean	0.000509534	2.74053e-06	0.0649517	1.5683	28	3	24	0.491129	Limbic Tracts
LT	RD	2	saps	slope	0.000525884	-2.67689e-06	0.792226	-0.828507	28	3	24	0.822831	Limbic Tracts
ML	AD	3	sans	baseline	0.00136666	1.49706e-06	0.298276	0.536813	27	3	23	0.421096	Medial lemniscus
ML	AD	3	sans	intercept	0.00136611	1.49935e-06	0.276191	0.60267	28	3	24	0.389916	Medial lemniscus
ML	AD	3	sans	mean	0.00136169	2.55164e-06	0.181891	0.925768	28	3	24	0.272837	Medial lemniscus
ML	AD	3	sans	slope	0.0013967	4.77282e-06	0.153249	1.04486	28	3	24	0.567357	Medial lemniscus
ML	AD	3	saps	baseline	0.00132225	5.11579e-06	0.0487551	1.72736	27	3	23	0.558349	Medial lemniscus
ML	AD	3	saps	intercept	0.00131607	5.20504e-06	0.0428452	1.79237	28	3	24	0.514143	Medial lemniscus
ML	AD	3	saps	mean	0.00134093	4.25448e-06	0.108288	1.2691	28	3	24	0.704606	Medial lemniscus
ML	AD	3	saps	slope	0.00134674	-1.04884e-05	0.95839	-1.8076	28	3	24	0.986144	Medial lemniscus
ML	FA	3	sans	baseline	0.698613	-0.00237086	0.0406639	-1.82301	27	3	23	0.195187	Medial lemniscus
ML	FA	3	sans	intercept	0.686142	-0.00137418	0.139211	-1.109	28	3	24	0.281255	Medial lemniscus
ML	FA	3	sans	mean	0.689326	-0.0022119	0.0569506	-1.6407	28	3	24	0.210696	Medial lemniscus
ML	FA	3	sans	slope	0.672338	-0.000502766	0.416726	-0.212577	28	3	24	0.938647	Medial lemniscus
ML	FA	3	saps	baseline	0.664753	0.00103296	0.744686	0.668246	27	3	23	0.777064	Medial lemniscus
ML	FA	3	saps	intercept	0.657426	0.00138298	0.8107	0.897055	28	3	24	0.845948	Medial lemniscus
ML	FA	3	saps	mean	0.66644	0.000862204	0.686998	0.493703	28	3	24	0.746442	Medial lemniscus
ML	FA	3	saps	slope	0.661626	-0.00406453	0.0956717	-1.34454	28	3	24	0.576702	Medial lemniscus
ML	MD	3	sans	baseline	0.000703375	2.62824e-06	0.0307708	1.96552	27	3	23	0.07385	Medial lemniscus
ML	MD	3	sans	intercept	0.000713259	1.82874e-06	0.0770035	1.47203	28	3	24	0.14216	Medial lemniscus
ML	MD	3	sans	mean	0.000708853	2.96827e-06	0.0169392	2.25014	28	3	24	0.0647488	Medial lemniscus
ML	MD	3	sans	slope	0.000738472	2.53009e-06	0.147305	1.07148	28	3	24	0.785899	Medial lemniscus
ML	MD	3	saps	baseline	0.000710099	1.55633e-06	0.168665	0.979901	27	3	23	0.387745	Medial lemniscus
ML	MD	3	saps	intercept	0.0007129	1.34247e-06	0.201462	0.851471	28	3	24	0.447508	Medial lemniscus
ML	MD	3	saps	mean	0.000718849	1.14876e-06	0.262031	0.646546	28	3	24	0.474419	Medial lemniscus
ML	MD	3	saps	slope	0.000722079	-2.29451e-06	0.762172	-0.724677	28	3	24	0.896077	Medial lemniscus
ML	RD	3	sans	baseline	0.000371732	3.19383e-06	0.0125909	2.39453	27	3	23	0.0503638	Medial lemniscus
ML	RD	3	sans	intercept	0.000386835	1.99344e-06	0.0697557	1.5283	28	3	24	0.153717	Medial lemniscus
ML	RD	3	sans	mean	0.000382435	3.17658e-06	0.0154216	2.29402	28	3	24	0.0740236	Medial lemniscus
ML	RD	3	sans	slope	0.000409357	1.40873e-06	0.291382	0.556883	28	3	24	0.917117	Medial lemniscus
ML	RD	3	saps	baseline	0.000404022	-2.23405e-07	0.552576	-0.133641	27	3	23	0.652029	Medial lemniscus
ML	RD	3	saps	intercept	0.000411314	-5.88808e-07	0.635382	-0.35021	28	3	24	0.704314	Medial lemniscus
ML	RD	3	saps	mean	0.000407808	-4.04103e-07	0.583929	-0.214277	28	3	24	0.693771	Medial lemniscus
ML	RD	3	saps	slope	0.000409748	1.80242e-06	0.297817	0.537848	28	3	24	0.867215	Medial lemniscus
OL	AD	2	sans	baseline	0.00118614	2.25476e-06	0.0550566	1.66185	27	3	23	0.142112	Occipital Lobe
OL	AD	2	sans	intercept	0.00119191	1.80701e-06	0.076864	1.47307	28	3	24	0.126179	Occipital Lobe
OL	AD	2	sans	mean	0.0011936	2.04944e-06	0.0740023	1.49478	28	3	24	0.137433	Occipital Lobe
OL	AD	2	sans	slope	0.00120326	-1.18787e-06	0.689276	-0.500261	28	3	24	0.814555	Occipital Lobe
OL	AD	2	saps	baseline	0.00120711	2.17145e-09	0.499468	0.0013481	27	3	23	0.619127	Occipital Lobe
OL	AD	2	saps	intercept	0.0012069	6.02428e-08	0.484952	0.0381234	28	3	24	0.616136	Occipital Lobe
OL	AD	2	saps	mean	0.00121278	-5.73805e-07	0.625981	-0.324946	28	3	24	0.735676	Occipital Lobe
OL	AD	2	saps	slope	0.00120329	-1.40258e-06	0.67006	-0.4456	28	3	24	0.947177	Occipital Lobe
OL	FA	2	sans	baseline	0.41399	0.000237964	0.588837	0.227135	27	3	23	0.656752	Occipital Lobe
OL	FA	2	sans	intercept	0.419771	-0.000122277	0.450867	-0.124783	28	3	24	0.524062	Occipital Lobe
OL	FA	2	sans	mean	0.416227	0.000362396	0.628289	0.331127	28	3	24	0.628289	Occipital Lobe
OL	FA	2	sans	slope	0.418079	-0.000170812	0.463127	-0.0935361	28	3	24	0.633938	Occipital Lobe
OL	FA	2	saps	baseline	0.414124	0.000182578	0.561015	0.155262	27	3	23	0.614565	Occipital Lobe
OL	FA	2	saps	intercept	0.41685	0.000153269	0.549918	0.126789	28	3	24	0.649903	Occipital Lobe
OL	FA	2	saps	mean	0.416021	0.000299022	0.58653	0.221027	28	3	24	0.635407	Occipital Lobe
OL	FA	2	saps	slope	0.418681	-8.65299e-06	0.498588	-0.00357768	28	3	24	0.807577	Occipital Lobe
OL	MD	2	sans	baseline	0.000797472	1.25288e-06	0.0814978	1.44123	27	3	23	0.132434	Occipital Lobe
OL	MD	2	sans	intercept	0.000796238	1.29347e-06	0.0570783	1.63948	28	3	24	0.0824465	Occipital Lobe
OL	MD	2	sans	mean	0.000799722	1.1351e-06	0.1101	1.25883	28	3	24	0.15192	Occipital Lobe
OL	MD	2	sans	slope	0.000806678	-2.21343e-07	0.556197	-0.142843	28	3	24	0.785935	Occipital Lobe
OL	MD	2	saps	baseline	0.000808047	9.57163e-08	0.462954	0.0940206	27	3	23	0.60184	Occipital Lobe
OL	MD	2	saps	intercept	0.000805847	1.35687e-07	0.447943	0.132253	28	3	24	0.582326	Occipital Lobe
OL	MD	2	saps	mean	0.000810553	-3.40763e-07	0.615494	-0.297014	28	3	24	0.666785	Occipital Lobe
OL	MD	2	saps	slope	0.000804229	-1.0559e-06	0.695139	-0.517241	28	3	24	0.90368	Occipital Lobe
OL	RD	2	sans	baseline	0.00060314	7.51935e-07	0.245881	0.698672	27	3	23	0.319645	Occipital Lobe
OL	RD	2	sans	intercept	0.000598404	1.0367e-06	0.154822	1.03794	28	3	24	0.223631	Occipital Lobe
OL	RD	2	sans	mean	0.000602783	6.77934e-07	0.277798	0.597764	28	3	24	0.284153	Occipital Lobe
OL	RD	2	sans	slope	0.000608386	2.61922e-07	0.4458	0.137733	28	3	24	0.686581	Occipital Lobe
OL	RD	2	saps	baseline	0.000608517	1.42489e-07	0.454006	0.116827	27	3	23	0.536552	Occipital Lobe
OL	RD	2	saps	intercept	0.000605322	1.7341e-07	0.4458	0.137733	28	3	24	0.526855	Occipital Lobe
OL	RD	2	saps	mean	0.000609438	-2.24242e-07	0.562523	-0.159059	28	3	24	0.6094	Occipital Lobe
OL	RD	2	saps	slope	0.000604696	-8.82565e-07	0.635765	-0.351243	28	3	24	0.822831	Occipital Lobe
PCR	AD	3	sans	baseline	0.00131638	-2.73568e-07	0.553148	-0.135105	27	3	23	0.663778	Posterior corona radiata
PCR	AD	3	sans	intercept	0.00131583	-3.24684e-07	0.570562	-0.179726	28	3	24	0.675964	Posterior corona radiata
PCR	AD	3	sans	mean	0.00130628	9.83435e-07	0.314801	0.488541	28	3	24	0.397643	Posterior corona radiata
PCR	AD	3	sans	slope	0.00132946	4.47306e-06	0.0902195	1.37957	28	3	24	0.567357	Posterior corona radiata
PCR	AD	3	saps	baseline	0.00128943	2.13917e-06	0.173497	0.960093	27	3	23	0.558349	Posterior corona radiata
PCR	AD	3	saps	intercept	0.00128997	1.90105e-06	0.19763	0.865639	28	3	24	0.57022	Posterior corona radiata
PCR	AD	3	saps	mean	0.00129885	1.57576e-06	0.265326	0.636223	28	3	24	0.704606	Posterior corona radiata
PCR	AD	3	saps	slope	0.00130075	-3.96569e-06	0.812533	-0.904089	28	3	24	0.986144	Posterior corona radiata
PCR	FA	3	sans	baseline	0.668922	-0.00240044	0.0800968	-1.45132	27	3	23	0.244231	Posterior corona radiata
PCR	FA	3	sans	intercept	0.665002	-0.00191078	0.108193	-1.26964	28	3	24	0.281255	Posterior corona radiata
PCR	FA	3	sans	mean	0.660636	-0.00179096	0.151433	-1.05291	28	3	24	0.311473	Posterior corona radiata
PCR	FA	3	sans	slope	0.663436	0.00409539	0.923596	1.47651	28	3	24	0.938647	Posterior corona radiata
PCR	FA	3	saps	baseline	0.655542	-0.0007868	0.343756	-0.407356	27	3	23	0.570108	Posterior corona radiata
PCR	FA	3	saps	intercept	0.65735	-0.000740322	0.351011	-0.387199	28	3	24	0.566127	Posterior corona radiata
PCR	FA	3	saps	mean	0.657184	-0.00098011	0.32543	-0.458299	28	3	24	0.520689	Posterior corona radiata
PCR	FA	3	saps	slope	0.646228	-0.000695612	0.428765	-0.18146	28	3	24	0.783085	Posterior corona radiata
PCR	MD	3	sans	baseline	0.000702168	1.68502e-06	0.132553	1.14224	27	3	23	0.196826	Posterior corona radiata
PCR	MD	3	sans	intercept	0.000704849	1.29163e-06	0.172681	0.96257	28	3	24	0.230242	Posterior corona radiata
PCR	MD	3	sans	mean	0.000702905	1.92574e-06	0.102624	1.30208	28	3	24	0.153935	Posterior corona radiata
PCR	MD	3	sans	slope	0.000713282	-7.62723e-07	0.616577	-0.299887	28	3	24	0.785899	Posterior corona radiata
PCR	MD	3	saps	baseline	0.000697616	1.77485e-06	0.148089	1.06896	27	3	23	0.387745	Posterior corona radiata
PCR	MD	3	saps	intercept	0.000696538	1.61307e-06	0.169665	0.974908	28	3	24	0.447508	Posterior corona radiata
PCR	MD	3	saps	mean	0.000701671	1.60455e-06	0.198518	0.862337	28	3	24	0.474419	Posterior corona radiata
PCR	MD	3	saps	slope	0.000710522	-1.80075e-06	0.701853	-0.53688	28	3	24	0.896077	Posterior corona radiata
PCR	RD	3	sans	baseline	0.000395063	2.66432e-06	0.0842393	1.42189	27	3	23	0.155519	Posterior corona radiata
PCR	RD	3	sans	intercept	0.000399357	2.09978e-06	0.115539	1.22875	28	3	24	0.186707	Posterior corona radiata
PCR	RD	3	sans	mean	0.000401219	2.3969e-06	0.110783	1.25499	28	3	24	0.189913	Posterior corona radiata
PCR	RD	3	sans	slope	0.000405195	-3.38061e-06	0.848657	-1.05332	28	3	24	0.917117	Posterior corona radiata
PCR	RD	3	saps	baseline	0.000401709	1.59269e-06	0.234899	0.734951	27	3	23	0.439947	Posterior corona radiata
PCR	RD	3	saps	intercept	0.000399821	1.46907e-06	0.250746	0.682444	28	3	24	0.47459	Posterior corona radiata
PCR	RD	3	saps	mean	0.00040308	1.61894e-06	0.254208	0.671338	28	3	24	0.461411	Posterior corona radiata
PCR	RD	3	saps	slope	0.000415405	-7.18279e-07	0.564964	-0.165327	28	3	24	0.867215	Posterior corona radiata
PCT	AD	3	sans	baseline	0.00127699	3.57868e-06	0.0914618	1.37322	27	3	23	0.178827	Pontine crossing tract
PCT	AD	3	sans	intercept	0.00127527	3.54539e-06	0.072844	1.50377	28	3	24	0.174826	Pontine crossing tract
PCT	AD	3	sans	mean	0.00127795	4.11512e-06	0.0652997	1.56532	28	3	24	0.179485	Pontine crossing tract
PCT	AD	3	sans	slope	0.00131175	1.53251e-06	0.370543	0.33426	28	3	24	0.745305	Pontine crossing tract
PCT	AD	3	saps	baseline	0.00133674	-2.31663e-06	0.775908	-0.771639	27	3	23	0.775908	Pontine crossing tract
PCT	AD	3	saps	intercept	0.00133583	-2.45256e-06	0.789087	-0.817246	28	3	24	0.789087	Pontine crossing tract
PCT	AD	3	saps	mean	0.00133576	-3.30007e-06	0.833505	-0.988039	28	3	24	0.833505	Pontine crossing tract
PCT	AD	3	saps	slope	0.0013093	1.03321e-06	0.433259	0.169893	28	3	24	0.986144	Pontine crossing tract
PCT	FA	3	sans	baseline	0.578133	0.000760222	0.709619	0.560195	27	3	23	0.77413	Pontine crossing tract
PCT	FA	3	sans	intercept	0.57674	0.000838872	0.752003	0.691328	28	3	24	0.814509	Pontine crossing tract
PCT	FA	3	sans	mean	0.574517	0.00139104	0.844926	1.03683	28	3	24	0.872186	Pontine crossing tract
PCT	FA	3	sans	slope	0.591198	0.00194746	0.802494	0.866099	28	3	24	0.938647	Pontine crossing tract
PCT	FA	3	saps	baseline	0.614748	-0.00258953	0.0420656	-1.80533	27	3	23	0.405756	Pontine crossing tract
PCT	FA	3	saps	intercept	0.615707	-0.00261317	0.0385291	-1.84737	28	3	24	0.462266	Pontine crossing tract
PCT	FA	3	saps	mean	0.60213	-0.00201372	0.116027	-1.2261	28	3	24	0.359802	Pontine crossing tract
PCT	FA	3	saps	slope	0.59808	0.00454406	0.936283	1.57897	28	3	24	0.936283	Pontine crossing tract
PCT	MD	3	sans	baseline	0.000734755	1.56904e-06	0.171665	0.967557	27	3	23	0.228887	Pontine crossing tract
PCT	MD	3	sans	intercept	0.000735597	1.47356e-06	0.159428	1.01795	28	3	24	0.230242	Pontine crossing tract
PCT	MD	3	sans	mean	0.000738231	1.48827e-06	0.184629	0.915068	28	3	24	0.233216	Pontine crossing tract
PCT	MD	3	sans	slope	0.000748126	-7.92718e-08	0.511359	-0.0287748	28	3	24	0.785899	Pontine crossing tract
PCT	MD	3	saps	baseline	0.000744217	4.51528e-07	0.40484	0.243628	27	3	23	0.485012	Pontine crossing tract
PCT	MD	3	saps	intercept	0.000743682	3.90728e-07	0.416013	0.214425	28	3	24	0.525491	Pontine crossing tract
PCT	MD	3	saps	mean	0.00075319	-5.31218e-07	0.601623	-0.26043	28	3	24	0.647818	Pontine crossing tract
PCT	MD	3	saps	slope	0.00074092	-2.42614e-06	0.745769	-0.671264	28	3	24	0.896077	Pontine crossing tract
PCT	RD	3	sans	baseline	0.000463637	5.64211e-07	0.36591	0.346901	27	3	23	0.399175	Pontine crossing tract
PCT	RD	3	sans	intercept	0.000465763	4.37651e-07	0.382899	0.301278	28	3	24	0.417708	Pontine crossing tract
PCT	RD	3	sans	mean	0.000468374	1.74843e-07	0.45769	0.107379	28	3	24	0.499299	Pontine crossing tract
PCT	RD	3	sans	slope	0.000466316	-8.85162e-07	0.626796	-0.327127	28	3	24	0.917117	Pontine crossing tract
PCT	RD	3	saps	baseline	0.000447955	1.83561e-06	0.157734	1.0262	27	3	23	0.413134	Pontine crossing tract
PCT	RD	3	saps	intercept	0.000447606	1.81237e-06	0.15628	1.03156	28	3	24	0.47459	Pontine crossing tract
PCT	RD	3	saps	mean	0.000461905	8.5321e-07	0.336977	0.425931	28	3	24	0.539163	Pontine crossing tract
PCT	RD	3	saps	slope	0.000456728	-4.15581e-06	0.877347	-1.19098	28	3	24	0.877347	Pontine crossing tract
PL	AD	2	sans	baseline	0.00119509	2.62006e-06	0.0655902	1.56525	27	3	23	0.142112	Parietal Lobe
PL	AD	2	sans	intercept	0.00119964	2.21306e-06	0.0771228	1.47114	28	3	24	0.126179	Parietal Lobe
PL	AD	2	sans	mean	0.00120154	2.53602e-06	0.0720775	1.50978	28	3	24	0.137433	Parietal Lobe
PL	AD	2	sans	slope	0.00121084	-2.19205e-06	0.772052	-0.757886	28	3	24	0.814555	Parietal Lobe
PL	AD	2	saps	baseline	0.00122768	-7.18227e-07	0.640658	-0.364677	27	3	23	0.674561	Parietal Lobe
PL	AD	2	saps	intercept	0.00122564	-5.56285e-07	0.611933	-0.287583	28	3	24	0.646962	Parietal Lobe
PL	AD	2	saps	mean	0.0012321	-1.46997e-06	0.749729	-0.683976	28	3	24	0.749729	Parietal Lobe
PL	AD	2	saps	slope	0.00121644	-7.96095e-07	0.580581	-0.205598	28	3	24	0.947177	Parietal Lobe
PL	FA	2	sans	baseline	0.43391	-0.00141925	0.0641485	-1.57767	27	3	23	0.252312	Parietal Lobe
PL	FA	2	sans	intercept	0.434957	-0.00134068	0.0650424	-1.56752	28	3	24	0.206831	Parietal Lobe
PL	FA	2	sans	mean	0.433953	-0.00155738	0.0576917	-1.63365	28	3	24	0.295691	Parietal Lobe
PL	FA	2	sans	slope	0.423101	-5.23733e-05	0.487644	-0.0313004	28	3	24	0.633938	Parietal Lobe
PL	FA	2	saps	baseline	0.418618	0.00018195	0.567291	0.171386	27	3	23	0.614565	Parietal Lobe
PL	FA	2	saps	intercept	0.418514	0.000394331	0.637855	0.356895	28	3	24	0.69101	Parietal Lobe
PL	FA	2	saps	mean	0.423385	-1.02063e-05	0.496752	-0.00822659	28	3	24	0.587071	Parietal Lobe
PL	FA	2	saps	slope	0.417454	-0.00188947	0.19754	-0.865973	28	3	24	0.713244	Parietal Lobe
PL	MD	2	sans	baseline	0.000791255	2.65992e-06	0.00673064	2.67704	27	3	23	0.0174997	Parietal Lobe
PL	MD	2	sans	intercept	0.000793667	2.34068e-06	0.00917711	2.53067	28	3	24	0.0238605	Parietal Lobe
PL	MD	2	sans	mean	0.000795086	2.76785e-06	0.00601779	2.71673	28	3	24	0.0195578	Parietal Lobe
PL	MD	2	sans	slope	0.000810258	-1.02612e-06	0.700221	-0.532087	28	3	24	0.785935	Parietal Lobe
PL	MD	2	saps	baseline	0.000819928	-3.4214e-07	0.604629	-0.268456	27	3	23	0.604629	Parietal Lobe
PL	MD	2	saps	intercept	0.000818972	-4.07697e-07	0.623427	-0.318119	28	3	24	0.642737	Parietal Lobe
PL	MD	2	saps	mean	0.000819782	-6.40136e-07	0.67053	-0.44692	28	3	24	0.67053	Parietal Lobe
PL	MD	2	saps	slope	0.000816236	7.13645e-07	0.391592	0.278275	28	3	24	0.85411	Parietal Lobe
PL	RD	2	sans	baseline	0.000589338	2.67985e-06	0.00474963	2.82965	27	3	23	0.022501	Parietal Lobe
PL	RD	2	sans	intercept	0.000590679	2.40449e-06	0.00694241	2.65426	28	3	24	0.0300838	Parietal Lobe
PL	RD	2	sans	mean	0.00059186	2.88377e-06	0.00384959	2.9088	28	3	24	0.0250224	Parietal Lobe
PL	RD	2	sans	slope	0.000609969	-4.43155e-07	0.590397	-0.231087	28	3	24	0.732914	Parietal Lobe
PL	RD	2	saps	baseline	0.000616051	-1.54097e-07	0.549183	-0.124968	27	3	23	0.594948	Parietal Lobe
PL	RD	2	saps	intercept	0.000615638	-3.33403e-07	0.602481	-0.262682	28	3	24	0.652688	Parietal Lobe
PL	RD	2	saps	mean	0.000613621	-2.25216e-07	0.562228	-0.158301	28	3	24	0.6094	Parietal Lobe
PL	RD	2	saps	slope	0.000616136	1.46852e-06	0.283092	0.581714	28	3	24	0.760318	Parietal Lobe
PLIC	AD	3	sans	baseline	0.00150695	-1.41568e-06	0.73599	-0.640748	27	3	23	0.841132	IC Posterior Limb
PLIC	AD	3	sans	intercept	0.00149623	-4.66118e-07	0.591468	-0.233878	28	3	24	0.675964	IC Posterior Limb
PLIC	AD	3	sans	mean	0.00149024	2.82626e-07	0.450148	0.12662	28	3	24	0.514455	IC Posterior Limb
PLIC	AD	3	sans	slope	0.00151487	6.17301e-06	0.0451593	1.76482	28	3	24	0.567357	IC Posterior Limb
PLIC	AD	3	saps	baseline	0.00146809	2.25102e-06	0.184447	0.916539	27	3	23	0.558349	IC Posterior Limb
PLIC	AD	3	saps	intercept	0.00146567	2.18691e-06	0.187636	0.90344	28	3	24	0.57022	IC Posterior Limb
PLIC	AD	3	saps	mean	0.00147847	1.52584e-06	0.291312	0.55709	28	3	24	0.704606	IC Posterior Limb
PLIC	AD	3	saps	slope	0.00147012	-7.13637e-06	0.9289	-1.51752	28	3	24	0.986144	IC Posterior Limb
PLIC	FA	3	sans	baseline	0.737626	-0.00191507	0.0177762	-2.23322	27	3	23	0.133669	IC Posterior Limb
PLIC	FA	3	sans	intercept	0.732888	-0.00145982	0.038481	-1.84801	28	3	24	0.281255	IC Posterior Limb
PLIC	FA	3	sans	mean	0.732904	-0.00185786	0.0210544	-2.14698	28	3	24	0.168435	IC Posterior Limb
PLIC	FA	3	sans	slope	0.726021	0.00158658	0.843498	1.0306	28	3	24	0.938647	IC Posterior Limb
PLIC	FA	3	saps	baseline	0.712057	0.000678236	0.73732	0.64492	27	3	23	0.777064	IC Posterior Limb
PLIC	FA	3	saps	intercept	0.710433	0.000804901	0.779241	0.782598	28	3	24	0.845948	IC Posterior Limb
PLIC	FA	3	saps	mean	0.714183	0.000668395	0.715341	0.576991	28	3	24	0.746442	IC Posterior Limb
PLIC	FA	3	saps	slope	0.71266	-0.00243583	0.120146	-1.2041	28	3	24	0.576702	IC Posterior Limb
PLIC	MD	3	sans	baseline	0.000733655	1.00638e-06	0.213253	0.80953	27	3	23	0.269373	IC Posterior Limb
PLIC	MD	3	sans	intercept	0.000732663	1.07409e-06	0.17111	0.96898	28	3	24	0.230242	IC Posterior Limb
PLIC	MD	3	sans	mean	0.000730438	1.6903e-06	0.0887212	1.38949	28	3	24	0.152094	IC Posterior Limb
PLIC	MD	3	sans	slope	0.000746742	1.28759e-06	0.271728	0.616365	28	3	24	0.785899	IC Posterior Limb
PLIC	MD	3	saps	baseline	0.000738023	4.38712e-07	0.379355	0.310856	27	3	23	0.479185	IC Posterior Limb
PLIC	MD	3	saps	intercept	0.00073819	3.15031e-07	0.411466	0.226238	28	3	24	0.525491	IC Posterior Limb
PLIC	MD	3	saps	mean	0.00074123	8.65125e-08	0.478131	0.0554212	28	3	24	0.573757	IC Posterior Limb
PLIC	MD	3	saps	slope	0.000737931	-1.31908e-06	0.68058	-0.475343	28	3	24	0.896077	IC Posterior Limb
PLIC	RD	3	sans	baseline	0.000347008	2.21741e-06	0.0329165	1.93151	27	3	23	0.0877774	IC Posterior Limb
PLIC	RD	3	sans	intercept	0.000350879	1.84419e-06	0.0444813	1.77276	28	3	24	0.139193	IC Posterior Limb
PLIC	RD	3	sans	mean	0.000350537	2.39414e-06	0.0229835	2.10476	28	3	24	0.0771439	IC Posterior Limb
PLIC	RD	3	sans	slope	0.000362677	-1.15511e-06	0.711023	-0.564048	28	3	24	0.917117	IC Posterior Limb
PLIC	RD	3	saps	baseline	0.000372989	-4.67441e-07	0.63061	-0.337529	27	3	23	0.658028	IC Posterior Limb
PLIC	RD	3	saps	intercept	0.000374449	-6.20906e-07	0.67408	-0.456917	28	3	24	0.704314	IC Posterior Limb
PLIC	RD	3	saps	mean	0.000372612	-6.3315e-07	0.659351	-0.415734	28	3	24	0.708422	IC Posterior Limb
PLIC	RD	3	saps	slope	0.000371836	1.58957e-06	0.281514	0.586481	28	3	24	0.867215	IC Posterior Limb
PT	AD	2	sans	baseline	0.00134112	3.07826e-06	0.0326814	1.93514	27	3	23	0.106215	Projection Tracts
PT	AD	2	sans	intercept	0.00134273	2.9356e-06	0.0246446	2.07088	28	3	24	0.0800949	Projection Tracts
PT	AD	2	sans	mean	0.00134596	3.25999e-06	0.0256024	2.05226	28	3	24	0.0665663	Projection Tracts
PT	AD	2	sans	slope	0.00136925	2.66338e-07	0.46338	0.0928921	28	3	24	0.814555	Projection Tracts
PT	AD	2	saps	baseline	0.00135873	9.68624e-07	0.30877	0.506192	27	3	23	0.619127	Projection Tracts
PT	AD	2	saps	intercept	0.00135885	7.76928e-07	0.342487	0.410647	28	3	24	0.616136	Projection Tracts
PT	AD	2	saps	mean	0.00136291	5.96465e-07	0.390564	0.280987	28	3	24	0.735676	Projection Tracts
PT	AD	2	saps	slope	0.00136409	-1.35172e-06	0.63786	-0.356908	28	3	24	0.947177	Projection Tracts
PT	FA	2	sans	baseline	0.657534	-0.00210473	0.0245864	-2.07684	27	3	23	0.159811	Projection Tracts
PT	FA	2	sans	intercept	0.654583	-0.00170387	0.0420636	-1.80196	28	3	24	0.206831	Projection Tracts
PT	FA	2	sans	mean	0.650946	-0.0016344	0.0710876	-1.51761	28	3	24	0.295691	Projection Tracts
PT	FA	2	sans	slope	0.649119	0.00254555	0.914474	1.41108	28	3	24	0.914474	Projection Tracts
PT	FA	2	saps	baseline	0.64712	-0.000805462	0.259093	-0.656234	27	3	23	0.406543	Projection Tracts
PT	FA	2	saps	intercept	0.648059	-0.000684833	0.292179	-0.554514	28	3	24	0.5126	Projection Tracts
PT	FA	2	saps	mean	0.646542	-0.000754967	0.295139	-0.545746	28	3	24	0.383681	Projection Tracts
PT	FA	2	saps	slope	0.639938	5.76409e-05	0.509154	0.0231875	28	3	24	0.807577	Projection Tracts
PT	MD	2	sans	baseline	0.000711435	3.26696e-06	0.00642519	2.69754	27	3	23	0.0174997	Projection Tracts
PT	MD	2	sans	intercept	0.000714519	2.89309e-06	0.0080771	2.5875	28	3	24	0.0238605	Projection Tracts
PT	MD	2	sans	mean	0.000719048	3.01567e-06	0.0131738	2.36688	28	3	24	0.0342518	Projection Tracts
PT	MD	2	sans	slope	0.000732799	-1.87397e-06	0.785935	-0.806048	28	3	24	0.785935	Projection Tracts
PT	MD	2	saps	baseline	0.00072902	1.1256e-06	0.236241	0.730463	27	3	23	0.527916	Projection Tracts
PT	MD	2	saps	intercept	0.00072844	9.28208e-07	0.277238	0.599473	28	3	24	0.582326	Projection Tracts
PT	MD	2	saps	mean	0.000731422	9.20196e-07	0.300555	0.529813	28	3	24	0.632148	Projection Tracts
PT	MD	2	saps	slope	0.000737848	-5.95653e-07	0.574958	-0.191062	28	3	24	0.90368	Projection Tracts
PT	RD	2	sans	baseline	0.000396594	3.36132e-06	0.00692337	2.66455	27	3	23	0.022501	Projection Tracts
PT	RD	2	sans	intercept	0.000400414	2.87183e-06	0.0114845	2.42959	28	3	24	0.0373245	Projection Tracts
PT	RD	2	sans	mean	0.000405594	2.89351e-06	0.0214404	2.13826	28	3	24	0.0557449	Projection Tracts
PT	RD	2	sans	slope	0.000414574	-2.94413e-06	0.885607	-1.235	28	3	24	0.885607	Projection Tracts
PT	RD	2	saps	baseline	0.000414163	1.20408e-06	0.229571	0.752908	27	3	23	0.494588	Projection Tracts
PT	RD	2	saps	intercept	0.000413233	1.00385e-06	0.270007	0.62168	28	3	24	0.518666	Projection Tracts
PT	RD	2	saps	mean	0.000415677	1.08206e-06	0.277715	0.598017	28	3	24	0.491129	Projection Tracts
PT	RD	2	saps	slope	0.000424726	-2.17622e-07	0.526374	-0.0668538	28	3	24	0.760318	Projection Tracts
PTR	AD	3	sans	baseline	0.00141405	7.23901e-06	0.0670103	1.55323	27	3	23	0.175879	Posterior thalamic radiation
PTR	AD	3	sans	intercept	0.00143157	5.48292e-06	0.103497	1.29691	28	3	24	0.206994	Posterior thalamic radiation
PTR	AD	3	sans	mean	0.00144591	4.87507e-06	0.159559	1.01738	28	3	24	0.255294	Posterior thalamic radiation
PTR	AD	3	sans	slope	0.00144379	-9.65207e-06	0.882964	-1.22066	28	3	24	0.940957	Posterior thalamic radiation
PTR	AD	3	saps	baseline	0.00150771	-2.30081e-06	0.66091	-0.420283	27	3	23	0.689824	Posterior thalamic radiation
PTR	AD	3	saps	intercept	0.00150834	-2.3982e-06	0.670328	-0.446351	28	3	24	0.731266	Posterior thalamic radiation
PTR	AD	3	saps	mean	0.00151641	-4.13279e-06	0.751832	-0.690771	28	3	24	0.78452	Posterior thalamic radiation
PTR	AD	3	saps	slope	0.00147181	-2.41579e-06	0.587716	-0.224111	28	3	24	0.986144	Posterior thalamic radiation
PTR	FA	3	sans	baseline	0.793101	-0.00402689	0.0899025	-1.38346	27	3	23	0.244231	Posterior thalamic radiation
PTR	FA	3	sans	intercept	0.785837	-0.00306402	0.130356	-1.15189	28	3	24	0.281255	Posterior thalamic radiation
PTR	FA	3	sans	mean	0.775427	-0.00237373	0.219721	-0.786203	28	3	24	0.315028	Posterior thalamic radiation
PTR	FA	3	sans	slope	0.78237	0.00630722	0.89367	1.28035	28	3	24	0.938647	Posterior thalamic radiation
PTR	FA	3	saps	baseline	0.770011	-0.00126341	0.356318	-0.372903	27	3	23	0.570108	Posterior thalamic radiation
PTR	FA	3	saps	intercept	0.772057	-0.00106257	0.377418	-0.315865	28	3	24	0.566127	Posterior thalamic radiation
PTR	FA	3	saps	mean	0.762777	-0.000400387	0.458199	-0.106083	28	3	24	0.666609	Posterior thalamic radiation
PTR	FA	3	saps	slope	0.773852	0.00474789	0.758211	0.71159	28	3	24	0.878147	Posterior thalamic radiation
PTR	MD	3	sans	baseline	0.000655829	6.00101e-06	0.0638873	1.57995	27	3	23	0.127775	Posterior thalamic radiation
PTR	MD	3	sans	intercept	0.000667957	4.5888e-06	0.0991273	1.32315	28	3	24	0.158604	Posterior thalamic radiation
PTR	MD	3	sans	mean	0.000682131	3.76198e-06	0.174957	0.953357	28	3	24	0.233216	Posterior thalamic radiation
PTR	MD	3	sans	slope	0.000675106	-8.91407e-06	0.910423	-1.3838	28	3	24	0.910423	Posterior thalamic radiation
PTR	MD	3	saps	baseline	0.000711942	-2.00584e-08	0.501765	-0.0044714	27	3	23	0.52358	Posterior thalamic radiation
PTR	MD	3	saps	intercept	0.000710259	-1.96286e-07	0.517481	-0.0442931	28	3	24	0.539981	Posterior thalamic radiation
PTR	MD	3	saps	mean	0.000721728	-1.54131e-06	0.620825	-0.311181	28	3	24	0.647818	Posterior thalamic radiation
PTR	MD	3	saps	slope	0.0006921	-5.10649e-06	0.716384	-0.580134	28	3	24	0.896077	Posterior thalamic radiation
PTR	RD	3	sans	baseline	0.000276719	5.382e-06	0.0798154	1.45337	27	3	23	0.155519	Posterior thalamic radiation
PTR	RD	3	sans	intercept	0.00028615	4.14173e-06	0.116692	1.22251	28	3	24	0.186707	Posterior thalamic radiation
PTR	RD	3	sans	mean	0.000300243	3.20543e-06	0.206784	0.832077	28	3	24	0.277156	Posterior thalamic radiation
PTR	RD	3	sans	slope	0.000290765	-8.54507e-06	0.90727	-1.36324	28	3	24	0.917117	Posterior thalamic radiation
PTR	RD	3	saps	baseline	0.000314061	1.12032e-06	0.399168	0.258479	27	3	23	0.532224	Posterior thalamic radiation
PTR	RD	3	saps	intercept	0.000311219	9.04671e-07	0.417639	0.210209	28	3	24	0.556852	Posterior thalamic radiation
PTR	RD	3	saps	mean	0.000324389	-2.45574e-07	0.52009	-0.0509082	28	3	24	0.656956	Posterior thalamic radiation
PTR	RD	3	saps	slope	0.000302245	-6.45184e-06	0.772015	-0.757762	28	3	24	0.867215	Posterior thalamic radiation
PWM	AD	1	sans	baseline	0.00115752	2.58984e-06	0.00892263	2.55135	27	3	23	0.0178453	Peripheral White Matter
PWM	AD	1	sans	intercept	0.0011615	2.29075e-06	0.00957544	2.51164	28	3	24	0.0138389	Peripheral White Matter
PWM	AD	1	sans	mean	0.00116424	2.51112e-06	0.0110431	2.44737	28	3	24	0.0186629	Peripheral White Matter
PWM	AD	1	sans	slope	0.00117786	-9.71496e-07	0.693147	-0.511456	28	3	24	0.693147	Peripheral White Matter
PWM	AD	1	saps	baseline	0.00118057	9.36102e-08	0.471381	0.0725864	27	3	23	0.471381	Peripheral White Matter
PWM	AD	1	saps	intercept	0.0011804	8.51365e-08	0.473435	0.0673394	28	3	24	0.473435	Peripheral White Matter
PWM	AD	1	saps	mean	0.00118402	-2.8874e-07	0.579997	-0.204088	28	3	24	0.579997	Peripheral White Matter
PWM	AD	1	saps	slope	0.00118078	-2.09069e-07	0.532605	-0.0826833	28	3	24	0.689915	Peripheral White Matter
PWM	FA	1	sans	baseline	0.405475	-0.000708387	0.12365	-1.18711	27	3	23	0.12365	Peripheral White Matter
PWM	FA	1	sans	intercept	0.408159	-0.000833307	0.0795188	-1.4535	28	3	24	0.0795188	Peripheral White Matter
PWM	FA	1	sans	mean	0.405796	-0.0007139	0.14262	-1.09301	28	3	24	0.14262	Peripheral White Matter
PWM	FA	1	sans	slope	0.400662	-6.73223e-05	0.47616	-0.0604213	28	3	24	0.727432	Peripheral White Matter
PWM	FA	1	saps	baseline	0.40356	-0.00041044	0.27724	-0.599835	27	3	23	0.27724	Peripheral White Matter
PWM	FA	1	saps	intercept	0.404624	-0.000306486	0.340214	-0.416941	28	3	24	0.340214	Peripheral White Matter
PWM	FA	1	saps	mean	0.405654	-0.000528043	0.262639	-0.644636	28	3	24	0.262639	Peripheral White Matter
PWM	FA	1	saps	slope	0.399228	-0.000544182	0.357368	-0.369853	28	3	24	0.465309	Peripheral White Matter
PWM	MD	1	sans	baseline	0.000792017	2.21816e-06	0.00361377	2.94742	27	3	23	0.00722754	Peripheral White Matter
PWM	MD	1	sans	intercept	0.000792771	2.11156e-06	0.00249541	3.09128	28	3	24	0.00499082	Peripheral White Matter
PWM	MD	1	sans	mean	0.000795975	2.21583e-06	0.00461274	2.83159	28	3	24	0.00922548	Peripheral White Matter
PWM	MD	1	sans	slope	0.000809913	-3.34374e-07	0.587059	-0.222404	28	3	24	0.65862	Peripheral White Matter
PWM	MD	1	saps	baseline	0.000807231	4.77196e-07	0.316471	0.484028	27	3	23	0.316471	Peripheral White Matter
PWM	MD	1	saps	intercept	0.000806592	3.75408e-07	0.35442	0.377881	28	3	24	0.35442	Peripheral White Matter
PWM	MD	1	saps	mean	0.000808056	3.43501e-07	0.380205	0.30844	28	3	24	0.380205	Peripheral White Matter
PWM	MD	1	saps	slope	0.000811965	2.66439e-07	0.44736	0.133745	28	3	24	0.599467	Peripheral White Matter
PWM	RD	1	sans	baseline	0.000609266	2.03231e-06	0.00896858	2.54904	27	3	23	0.0134954	Peripheral White Matter
PWM	RD	1	sans	intercept	0.000608408	2.02197e-06	0.0056891	2.74113	28	3	24	0.0113782	Peripheral White Matter
PWM	RD	1	sans	mean	0.000611843	2.06819e-06	0.0111414	2.44335	28	3	24	0.0222827	Peripheral White Matter
PWM	RD	1	sans	slope	0.000625941	-1.58125e-08	0.503964	-0.0100397	28	3	24	0.692496	Peripheral White Matter
PWM	RD	1	saps	baseline	0.000620562	6.68988e-07	0.255748	0.666861	27	3	23	0.255748	Peripheral White Matter
PWM	RD	1	saps	intercept	0.000619691	5.20544e-07	0.310185	0.501815	28	3	24	0.310185	Peripheral White Matter
PWM	RD	1	saps	mean	0.000620073	6.59621e-07	0.28744	0.568644	28	3	24	0.28744	Peripheral White Matter
PWM	RD	1	saps	slope	0.000627557	5.04194e-07	0.4054	0.242047	28	3	24	0.527869	Peripheral White Matter
PoL	AD	2	sans	baseline	0.000946228	1.6637e-06	0.134287	1.13376	27	3	23	0.180964	Posterior Lobe
PoL	AD	2	sans	intercept	0.000941083	1.92312e-06	0.0859042	1.40849	28	3	24	0.126179	Posterior Lobe
PoL	AD	2	sans	mean	0.000948949	1.29522e-06	0.208416	0.826196	28	3	24	0.246309	Posterior Lobe
PoL	AD	2	sans	slope	0.000949536	-2.25164e-06	0.801845	-0.863687	28	3	24	0.814555	Posterior Lobe
PoL	AD	2	saps	baseline	0.000970527	-7.72056e-07	0.674561	-0.458527	27	3	23	0.674561	Posterior Lobe
PoL	AD	2	saps	intercept	0.000965896	-6.66877e-07	0.646962	-0.381655	28	3	24	0.646962	Posterior Lobe
PoL	AD	2	saps	mean	0.000964794	-7.76835e-07	0.652592	-0.397083	28	3	24	0.735676	Posterior Lobe
PoL	AD	2	saps	slope	0.000966433	2.78889e-06	0.213992	0.806305	28	3	24	0.947177	Posterior Lobe
PoL	FA	2	sans	baseline	0.347361	-0.000100251	0.433665	-0.168928	27	3	23	0.563764	Posterior Lobe
PoL	FA	2	sans	intercept	0.349742	-0.000271651	0.30915	-0.504805	28	3	24	0.467205	Posterior Lobe
PoL	FA	2	sans	mean	0.350391	-0.000440098	0.234699	-0.735107	28	3	24	0.339009	Posterior Lobe
PoL	FA	2	sans	slope	0.342801	-0.00124514	0.107003	-1.27646	28	3	24	0.522381	Posterior Lobe
PoL	FA	2	saps	baseline	0.354119	-0.000674341	0.155561	-1.03567	27	3	23	0.406543	Posterior Lobe
PoL	FA	2	saps	intercept	0.354909	-0.000621292	0.176234	-0.94822	28	3	24	0.5126	Posterior Lobe
PoL	FA	2	saps	mean	0.354474	-0.000789699	0.144989	-1.08206	28	3	24	0.375272	Posterior Lobe
PoL	FA	2	saps	slope	0.349363	0.000641868	0.683334	0.483202	28	3	24	0.807577	Posterior Lobe
PoL	MD	2	sans	baseline	0.000680372	1.41466e-06	0.0959061	1.34477	27	3	23	0.138531	Posterior Lobe
PoL	MD	2	sans	intercept	0.000674814	1.71551e-06	0.0517444	1.69253	28	3	24	0.0824465	Posterior Lobe
PoL	MD	2	sans	mean	0.000680003	1.42241e-06	0.116862	1.2216	28	3	24	0.15192	Posterior Lobe
PoL	MD	2	sans	slope	0.000687262	-6.73747e-07	0.630842	-0.337982	28	3	24	0.785935	Posterior Lobe
PoL	MD	2	saps	baseline	0.000693883	-2.95088e-08	0.509501	-0.0240779	27	3	23	0.602137	Posterior Lobe
PoL	MD	2	saps	intercept	0.000689886	-1.21088e-08	0.503614	-0.00915308	28	3	24	0.59518	Posterior Lobe
PoL	MD	2	saps	mean	0.000688662	1.19844e-07	0.468095	0.0809024	28	3	24	0.666785	Posterior Lobe
PoL	MD	2	saps	slope	0.000695808	1.96388e-06	0.230009	0.75089	28	3	24	0.85411	Posterior Lobe
PoL	RD	2	sans	baseline	0.000547444	1.29014e-06	0.0947606	1.352	27	3	23	0.153986	Posterior Lobe
PoL	RD	2	sans	intercept	0.00054168	1.61171e-06	0.0483471	1.72878	28	3	24	0.0859535	Posterior Lobe
PoL	RD	2	sans	mean	0.00054553	1.486e-06	0.0876427	1.39671	28	3	24	0.162765	Posterior Lobe
PoL	RD	2	sans	slope	0.000556125	1.152e-07	0.475325	0.0625407	28	3	24	0.686581	Posterior Lobe
PoL	RD	2	saps	baseline	0.000555561	3.41765e-07	0.380453	0.307932	27	3	23	0.494588	Posterior Lobe
PoL	RD	2	saps	intercept	0.000551881	3.15275e-07	0.398974	0.258864	28	3	24	0.518666	Posterior Lobe
PoL	RD	2	saps	mean	0.000550597	5.68183e-07	0.340012	0.417499	28	3	24	0.491129	Posterior Lobe
PoL	RD	2	saps	slope	0.000560496	1.55137e-06	0.263667	0.64141	28	3	24	0.760318	Posterior Lobe
RLIC	AD	3	sans	baseline	0.00139443	7.9986e-07	0.346678	0.399299	27	3	23	0.462237	IC Retrolenticular
RLIC	AD	3	sans	intercept	0.00139484	7.2863e-07	0.343544	0.407727	28	3	24	0.458059	IC Retrolenticular
RLIC	AD	3	sans	mean	0.00139157	1.40346e-06	0.243306	0.706612	28	3	24	0.324408	IC Retrolenticular
RLIC	AD	3	sans	slope	0.00141813	4.61237e-06	0.0815804	1.43866	28	3	24	0.567357	IC Retrolenticular
RLIC	AD	3	saps	baseline	0.00139775	3.61954e-07	0.4369	0.160614	27	3	23	0.649299	IC Retrolenticular
RLIC	AD	3	saps	intercept	0.00139922	1.61058e-07	0.47128	0.0728117	28	3	24	0.663407	IC Retrolenticular
RLIC	AD	3	saps	mean	0.00139977	1.56687e-07	0.475046	0.06325	28	3	24	0.73361	IC Retrolenticular
RLIC	AD	3	saps	slope	0.00139948	-5.49623e-07	0.548928	-0.12426	28	3	24	0.986144	IC Retrolenticular
RLIC	FA	3	sans	baseline	0.680472	-0.00172891	0.163229	-1.00266	27	3	23	0.255361	IC Retrolenticular
RLIC	FA	3	sans	intercept	0.674107	-0.0011172	0.239454	-0.719289	28	3	24	0.325173	IC Retrolenticular
RLIC	FA	3	sans	mean	0.675928	-0.00168624	0.168714	-0.97883	28	3	24	0.311473	IC Retrolenticular
RLIC	FA	3	sans	slope	0.671989	0.00206764	0.759039	0.714318	28	3	24	0.938647	IC Retrolenticular
RLIC	FA	3	saps	baseline	0.671239	-0.000602036	0.381451	-0.305276	27	3	23	0.572176	IC Retrolenticular
RLIC	FA	3	saps	intercept	0.673138	-0.000722102	0.355864	-0.373945	28	3	24	0.566127	IC Retrolenticular
RLIC	FA	3	saps	mean	0.665037	-7.24054e-05	0.486822	-0.0333848	28	3	24	0.666609	IC Retrolenticular
RLIC	FA	3	saps	slope	0.673211	0.00285557	0.768457	0.745708	28	3	24	0.878147	IC Retrolenticular
RLIC	MD	3	sans	baseline	0.000727417	1.71429e-06	0.139419	1.10913	27	3	23	0.196826	IC Retrolenticular
RLIC	MD	3	sans	intercept	0.000732013	1.26288e-06	0.186439	0.908052	28	3	24	0.235502	IC Retrolenticular
RLIC	MD	3	sans	mean	0.000729326	1.9978e-06	0.101924	1.30625	28	3	24	0.153935	IC Retrolenticular
RLIC	MD	3	sans	slope	0.000745167	5.89548e-07	0.412357	0.223921	28	3	24	0.785899	IC Retrolenticular
RLIC	MD	3	saps	baseline	0.000735398	6.9993e-07	0.348371	0.394644	27	3	23	0.479185	IC Retrolenticular
RLIC	MD	3	saps	intercept	0.000734279	7.19567e-07	0.341331	0.413845	28	3	24	0.511249	IC Retrolenticular
RLIC	MD	3	saps	mean	0.000741644	1.50893e-07	0.469542	0.0772263	28	3	24	0.573757	IC Retrolenticular
RLIC	MD	3	saps	slope	0.000734536	-2.73903e-06	0.782823	-0.795092	28	3	24	0.896077	IC Retrolenticular
RLIC	RD	3	sans	baseline	0.000393908	2.1715e-06	0.143504	1.08999	27	3	23	0.215256	IC Retrolenticular
RLIC	RD	3	sans	intercept	0.000400601	1.53e-06	0.201069	0.852917	28	3	24	0.259111	IC Retrolenticular
RLIC	RD	3	sans	mean	0.000398204	2.29497e-06	0.129269	1.1573	28	3	24	0.206831	IC Retrolenticular
RLIC	RD	3	sans	slope	0.000408684	-1.42186e-06	0.661113	-0.420621	28	3	24	0.917117	IC Retrolenticular
RLIC	RD	3	saps	baseline	0.00040422	8.68918e-07	0.353593	0.380335	27	3	23	0.499191	IC Retrolenticular
RLIC	RD	3	saps	intercept	0.000401807	9.98822e-07	0.329619	0.446501	28	3	24	0.47459	IC Retrolenticular
RLIC	RD	3	saps	mean	0.000412582	1.47996e-07	0.476785	0.0588355	28	3	24	0.635714	IC Retrolenticular
RLIC	RD	3	saps	slope	0.000402065	-3.83373e-06	0.80262	-0.866569	28	3	24	0.867215	IC Retrolenticular
SCC	AD	3	sans	baseline	0.00174068	-2.97948e-06	0.776677	-0.774289	27	3	23	0.847284	CC Splenium
SCC	AD	3	sans	intercept	0.00174039	-2.88037e-06	0.794986	-0.838494	28	3	24	0.867258	CC Splenium
SCC	AD	3	sans	mean	0.0017331	-2.59599e-06	0.745955	-0.67186	28	3	24	0.81377	CC Splenium
SCC	AD	3	sans	slope	0.00171103	-1.16893e-06	0.570716	-0.180124	28	3	24	0.817865	CC Splenium
SCC	AD	3	saps	baseline	0.00172052	-6.65071e-07	0.559815	-0.152182	27	3	23	0.671778	CC Splenium
SCC	AD	3	saps	intercept	0.00171866	-2.74561e-07	0.525197	-0.0638654	28	3	24	0.663407	CC Splenium
SCC	AD	3	saps	mean	0.00174276	-3.05259e-06	0.735678	-0.639361	28	3	24	0.78452	CC Splenium
SCC	AD	3	saps	slope	0.00168907	-8.49711e-06	0.838449	-1.00887	28	3	24	0.986144	CC Splenium
SCC	FA	3	sans	baseline	0.811163	-0.00142397	0.102798	-1.30262	27	3	23	0.246716	CC Splenium
SCC	FA	3	sans	intercept	0.803738	-0.000790683	0.219352	-0.787488	28	3	24	0.325173	CC Splenium
SCC	FA	3	sans	mean	0.804679	-0.00114252	0.157626	-1.02572	28	3	24	0.311473	CC Splenium
SCC	FA	3	sans	slope	0.797178	8.66338e-05	0.518045	0.0457211	28	3	24	0.938647	CC Splenium
SCC	FA	3	saps	baseline	0.791659	0.000547409	0.665314	0.432546	27	3	23	0.760358	CC Splenium
SCC	FA	3	saps	intercept	0.787278	0.000790589	0.734427	0.635454	28	3	24	0.845701	CC Splenium
SCC	FA	3	saps	mean	0.79196	0.000545299	0.649772	0.389343	28	3	24	0.746299	CC Splenium
SCC	FA	3	saps	slope	0.793399	-0.00111969	0.329051	-0.448096	28	3	24	0.734997	CC Splenium
SCC	MD	3	sans	baseline	0.000774756	-1.87118e-07	0.549983	-0.127014	27	3	23	0.599982	CC Splenium
SCC	MD	3	sans	intercept	0.00078014	-6.29676e-07	0.680994	-0.476523	28	3	24	0.710603	CC Splenium
SCC	MD	3	sans	mean	0.000775665	-1.46556e-07	0.538888	-0.0986646	28	3	24	0.587878	CC Splenium
SCC	MD	3	sans	slope	0.000773986	-1.8376e-07	0.529302	-0.0742899	28	3	24	0.785899	CC Splenium
SCC	MD	3	saps	baseline	0.000779071	-5.31103e-07	0.624816	-0.32199	27	3	23	0.624816	CC Splenium
SCC	MD	3	saps	intercept	0.000781432	-5.58708e-07	0.63232	-0.341956	28	3	24	0.63232	CC Splenium
SCC	MD	3	saps	mean	0.000788617	-1.55332e-06	0.800798	-0.859803	28	3	24	0.800798	CC Splenium
SCC	MD	3	saps	slope	0.000765328	-3.02033e-06	0.821404	-0.938789	28	3	24	0.896077	CC Splenium
SCC	RD	3	sans	baseline	0.000291796	1.20906e-06	0.191633	0.888887	27	3	23	0.255511	CC Splenium
SCC	RD	3	sans	intercept	0.000300013	4.9567e-07	0.34618	0.40046	28	3	24	0.395635	CC Splenium
SCC	RD	3	sans	mean	0.000296946	1.07816e-06	0.219861	0.785718	28	3	24	0.277156	CC Splenium
SCC	RD	3	sans	slope	0.000305461	3.08826e-07	0.447453	0.133507	28	3	24	0.917117	CC Splenium
SCC	RD	3	saps	baseline	0.000308349	-4.64119e-07	0.616439	-0.299668	27	3	23	0.658028	CC Splenium
SCC	RD	3	saps	intercept	0.000312818	-7.00781e-07	0.674967	-0.459422	28	3	24	0.704314	CC Splenium
SCC	RD	3	saps	mean	0.000311546	-8.03688e-07	0.678904	-0.470576	28	3	24	0.708422	CC Splenium
SCC	RD	3	saps	slope	0.000303455	-2.81934e-07	0.536279	-0.092025	28	3	24	0.867215	CC Splenium
SCR	AD	3	sans	baseline	0.00122092	2.95199e-06	0.0688782	1.53774	27	3	23	0.175879	Superior corona radiata
SCR	AD	3	sans	intercept	0.00121976	2.9838e-06	0.0477825	1.73501	28	3	24	0.12742	Superior corona radiata
SCR	AD	3	sans	mean	0.00122534	2.97725e-06	0.0698538	1.52751	28	3	24	0.179485	Superior corona radiata
SCR	AD	3	sans	slope	0.0012478	5.64107e-07	0.434761	0.166032	28	3	24	0.745305	Superior corona radiata
SCR	AD	3	saps	baseline	0.00123496	1.17931e-06	0.302439	0.524604	27	3	23	0.558349	Superior corona radiata
SCR	AD	3	saps	intercept	0.00123574	8.24088e-07	0.358354	0.367174	28	3	24	0.61432	Superior corona radiata
SCR	AD	3	saps	mean	0.00123635	1.043e-06	0.340812	0.415282	28	3	24	0.704606	Superior corona radiata
SCR	AD	3	saps	slope	0.00124634	1.99634e-07	0.482496	0.0443493	28	3	24	0.986144	Superior corona radiata
SCR	FA	3	sans	baseline	0.558533	-0.00112707	0.127702	-1.1664	27	3	23	0.255361	Superior corona radiata
SCR	FA	3	sans	intercept	0.559428	-0.00100909	0.140628	-1.10232	28	3	24	0.281255	Superior corona radiata
SCR	FA	3	sans	mean	0.556656	-0.000877685	0.202325	-0.848304	28	3	24	0.315028	Superior corona radiata
SCR	FA	3	sans	slope	0.559214	0.00232941	0.910527	1.38449	28	3	24	0.938647	Superior corona radiata
SCR	FA	3	saps	baseline	0.563022	-0.00131386	0.118345	-1.215	27	3	23	0.405756	Superior corona radiata
SCR	FA	3	saps	intercept	0.566712	-0.00132541	0.125246	-1.17763	28	3	24	0.474493	Superior corona radiata
SCR	FA	3	saps	mean	0.56428	-0.00151715	0.119934	-1.20522	28	3	24	0.359802	Superior corona radiata
SCR	FA	3	saps	slope	0.550776	4.11424e-05	0.507016	0.0177707	28	3	24	0.783085	Superior corona radiata
SCR	MD	3	sans	baseline	0.000718684	2.62204e-06	0.0109111	2.46021	27	3	23	0.0436443	Superior corona radiata
SCR	MD	3	sans	intercept	0.000718084	2.48957e-06	0.0111471	2.44312	28	3	24	0.0445882	Superior corona radiata
SCR	MD	3	sans	mean	0.000722859	2.46674e-06	0.022863	2.1073	28	3	24	0.0647488	Superior corona radiata
SCR	MD	3	sans	slope	0.000733891	-1.59179e-06	0.772429	-0.759172	28	3	24	0.882776	Superior corona radiata
SCR	MD	3	saps	baseline	0.000725461	1.54663e-06	0.123923	1.1857	27	3	23	0.387745	Superior corona radiata
SCR	MD	3	saps	intercept	0.000723407	1.34801e-06	0.168779	0.978561	28	3	24	0.447508	Superior corona radiata
SCR	MD	3	saps	mean	0.000724843	1.65846e-06	0.145549	1.07949	28	3	24	0.474419	Superior corona radiata
SCR	MD	3	saps	slope	0.00074104	4.19822e-07	0.441207	0.149493	28	3	24	0.896077	Superior corona radiata
SCR	RD	3	sans	baseline	0.000467563	2.45706e-06	0.0156545	2.29322	27	3	23	0.0536727	Superior corona radiata
SCR	RD	3	sans	intercept	0.000467244	2.24245e-06	0.0214698	2.1376	28	3	24	0.0858794	Superior corona radiata
SCR	RD	3	sans	mean	0.000471617	2.21148e-06	0.0387085	1.84498	28	3	24	0.103223	Superior corona radiata
SCR	RD	3	sans	slope	0.000476938	-2.66974e-06	0.896145	-1.29479	28	3	24	0.917117	Superior corona radiata
SCR	RD	3	saps	baseline	0.00047071	1.73028e-06	0.0952039	1.34919	27	3	23	0.413134	Superior corona radiata
SCR	RD	3	saps	intercept	0.000467242	1.60997e-06	0.12627	1.17241	28	3	24	0.47459	Superior corona radiata
SCR	RD	3	saps	mean	0.000469089	1.96618e-06	0.105443	1.28549	28	3	24	0.416791	Superior corona radiata
SCR	RD	3	saps	slope	0.000488391	5.29916e-07	0.426314	0.187779	28	3	24	0.867215	Superior corona radiata
SFO	AD	3	sans	baseline	0.00119636	4.76898e-06	0.123886	1.18589	27	3	23	0.198217	Superior fronto-occipital fasciculus
SFO	AD	3	sans	intercept	0.00119983	4.22046e-06	0.127818	1.16458	28	3	24	0.22308	Superior fronto-occipital fasciculus
SFO	AD	3	sans	mean	0.00120347	4.83293e-06	0.122209	1.19329	28	3	24	0.209502	Superior fronto-occipital fasciculus
SFO	AD	3	sans	slope	0.00123338	-8.61768e-07	0.548903	-0.124197	28	3	24	0.817865	Superior fronto-occipital fasciculus
SFO	AD	3	saps	baseline	0.00126298	-1.94775e-06	0.661081	-0.420758	27	3	23	0.689824	Superior fronto-occipital fasciculus
SFO	AD	3	saps	intercept	0.00127096	-2.83911e-06	0.730353	-0.622793	28	3	24	0.762107	Superior fronto-occipital fasciculus
SFO	AD	3	saps	mean	0.00125197	-1.71611e-06	0.629448	-0.334236	28	3	24	0.760014	Superior fronto-occipital fasciculus
SFO	AD	3	saps	slope	0.00126526	9.28933e-06	0.155971	1.03291	28	3	24	0.986144	Superior fronto-occipital fasciculus
SFO	FA	3	sans	baseline	0.467609	-0.00173389	0.188825	-0.89961	27	3	23	0.255361	Superior fronto-occipital fasciculus
SFO	FA	3	sans	intercept	0.465175	-0.00122172	0.248037	-0.691197	28	3	24	0.325173	Superior fronto-occipital fasciculus
SFO	FA	3	sans	mean	0.464616	-0.00147122	0.231761	-0.744973	28	3	24	0.315028	Superior fronto-occipital fasciculus
SFO	FA	3	sans	slope	0.45373	-0.000221772	0.473694	-0.0666814	28	3	24	0.938647	Superior fronto-occipital fasciculus
SFO	FA	3	saps	baseline	0.491513	-0.00351148	0.0519959	-1.69283	27	3	23	0.405756	Superior fronto-occipital fasciculus
SFO	FA	3	saps	intercept	0.490015	-0.00292676	0.0900247	-1.38085	28	3	24	0.462266	Superior fronto-occipital fasciculus
SFO	FA	3	saps	mean	0.484713	-0.00335778	0.0846122	-1.41738	28	3	24	0.359802	Superior fronto-occipital fasciculus
SFO	FA	3	saps	slope	0.462876	0.00269565	0.728435	0.616867	28	3	24	0.878147	Superior fronto-occipital fasciculus
SFO	MD	3	sans	baseline	0.000759539	4.23252e-06	0.0587901	1.62597	27	3	23	0.127775	Superior fronto-occipital fasciculus
SFO	MD	3	sans	intercept	0.000763966	3.54151e-06	0.0758407	1.48076	28	3	24	0.14216	Superior fronto-occipital fasciculus
SFO	MD	3	sans	mean	0.000766988	4.06e-06	0.0707408	1.52038	28	3	24	0.135643	Superior fronto-occipital fasciculus
SFO	MD	3	sans	slope	0.000792684	-5.69211e-07	0.54816	-0.1223	28	3	24	0.785899	Superior fronto-occipital fasciculus
SFO	MD	3	saps	baseline	0.000786908	1.0561e-06	0.367207	0.343403	27	3	23	0.479185	Superior fronto-occipital fasciculus
SFO	MD	3	saps	intercept	0.000792086	2.2205e-07	0.471581	0.0720471	28	3	24	0.539981	Superior fronto-occipital fasciculus
SFO	MD	3	saps	mean	0.000784615	1.13114e-06	0.372721	0.32842	28	3	24	0.530759	Superior fronto-occipital fasciculus
SFO	MD	3	saps	slope	0.000806401	3.76138e-06	0.272199	0.614915	28	3	24	0.896077	Superior fronto-occipital fasciculus
SFO	RD	3	sans	baseline	0.000541129	3.96429e-06	0.046547	1.75202	27	3	23	0.111713	Superior fronto-occipital fasciculus
SFO	RD	3	sans	intercept	0.000546031	3.20203e-06	0.0704538	1.52268	28	3	24	0.153717	Superior fronto-occipital fasciculus
SFO	RD	3	sans	mean	0.000548745	3.67353e-06	0.0653487	1.5649	28	3	24	0.132925	Superior fronto-occipital fasciculus
SFO	RD	3	sans	slope	0.000572334	-4.22932e-07	0.540627	-0.103094	28	3	24	0.917117	Superior fronto-occipital fasciculus
SFO	RD	3	saps	baseline	0.00054887	2.55802e-06	0.172139	0.965621	27	3	23	0.413134	Superior fronto-occipital fasciculus
SFO	RD	3	saps	intercept	0.000552649	1.75263e-06	0.260676	0.65081	28	3	24	0.47459	Superior fronto-occipital fasciculus
SFO	RD	3	saps	mean	0.000550936	2.55477e-06	0.201226	0.852339	28	3	24	0.461411	Superior fronto-occipital fasciculus
SFO	RD	3	saps	slope	0.000576971	9.97411e-07	0.427898	0.183695	28	3	24	0.867215	Superior fronto-occipital fasciculus
SL	AD	2	sans	baseline	0.00118722	1.40731e-06	0.21458	0.804829	27	3	23	0.253595	Sub-lobar
SL	AD	2	sans	intercept	0.00118337	1.69295e-06	0.144935	1.08231	28	3	24	0.171287	Sub-lobar
SL	AD	2	sans	mean	0.00118651	1.69245e-06	0.172785	0.962146	28	3	24	0.224621	Sub-lobar
SL	AD	2	sans	slope	0.00120323	1.39802e-06	0.321117	0.470516	28	3	24	0.814555	Sub-lobar
SL	AD	2	saps	baseline	0.00117411	2.29851e-06	0.122948	1.19075	27	3	23	0.619127	Sub-lobar
SL	AD	2	saps	intercept	0.00117226	2.13154e-06	0.139902	1.10573	28	3	24	0.616136	Sub-lobar
SL	AD	2	saps	mean	0.00118218	1.77126e-06	0.212604	0.811226	28	3	24	0.735676	Sub-lobar
SL	AD	2	saps	slope	0.00118592	-3.94071e-06	0.840656	-1.01831	28	3	24	0.947177	Sub-lobar
SL	FA	2	sans	baseline	0.390115	0.000176197	0.606233	0.272678	27	3	23	0.656752	Sub-lobar
SL	FA	2	sans	intercept	0.394965	-0.000217091	0.359388	-0.364365	28	3	24	0.467205	Sub-lobar
SL	FA	2	sans	mean	0.394139	-0.000155346	0.409017	-0.232614	28	3	24	0.483384	Sub-lobar
SL	FA	2	sans	slope	0.38934	-0.00101625	0.181035	-0.929136	28	3	24	0.522381	Sub-lobar
SL	FA	2	saps	baseline	0.403918	-0.00106632	0.0682584	-1.54284	27	3	23	0.330722	Sub-lobar
SL	FA	2	saps	intercept	0.406259	-0.00108782	0.0673741	-1.54784	28	3	24	0.395039	Sub-lobar
SL	FA	2	saps	mean	0.402066	-0.00100057	0.111478	-1.2511	28	3	24	0.362305	Sub-lobar
SL	FA	2	saps	slope	0.397286	0.00136228	0.821962	0.94101	28	3	24	0.834502	Sub-lobar
SL	MD	2	sans	baseline	0.00082835	7.11605e-07	0.320881	0.471449	27	3	23	0.379223	Sub-lobar
SL	MD	2	sans	intercept	0.000821037	1.28672e-06	0.177603	0.942745	28	3	24	0.209894	Sub-lobar
SL	MD	2	sans	mean	0.000823778	1.23513e-06	0.214435	0.80474	28	3	24	0.253423	Sub-lobar
SL	MD	2	sans	slope	0.000839945	2.09784e-06	0.209773	0.821322	28	3	24	0.785935	Sub-lobar
SL	MD	2	saps	baseline	0.000807251	2.43093e-06	0.0740205	1.49681	27	3	23	0.481133	Sub-lobar
SL	MD	2	saps	intercept	0.000804137	2.31827e-06	0.0861734	1.40666	28	3	24	0.560127	Sub-lobar
SL	MD	2	saps	mean	0.000813307	2.10636e-06	0.135755	1.12549	28	3	24	0.632148	Sub-lobar
SL	MD	2	saps	slope	0.000821665	-3.41939e-06	0.840673	-1.01838	28	3	24	0.910729	Sub-lobar
SL	RD	2	sans	baseline	0.000648913	3.63752e-07	0.404973	0.243278	27	3	23	0.416178	Sub-lobar
SL	RD	2	sans	intercept	0.000639873	1.0836e-06	0.217127	0.795267	28	3	24	0.282265	Sub-lobar
SL	RD	2	sans	mean	0.000642411	1.00647e-06	0.258596	0.657381	28	3	24	0.284153	Sub-lobar
SL	RD	2	sans	slope	0.0006583	2.44775e-06	0.170834	0.970111	28	3	24	0.686581	Sub-lobar
SL	RD	2	saps	baseline	0.000623819	2.49714e-06	0.0657394	1.56398	27	3	23	0.401314	Sub-lobar
SL	RD	2	saps	intercept	0.000620074	2.41163e-06	0.0760314	1.47932	28	3	24	0.494204	Sub-lobar
SL	RD	2	saps	mean	0.000628871	2.27391e-06	0.11544	1.22929	28	3	24	0.491129	Sub-lobar
SL	RD	2	saps	slope	0.000639539	-3.15873e-06	0.822831	-0.944479	28	3	24	0.822831	Sub-lobar
SLF	AD	3	sans	baseline	0.00121065	4.42826e-06	0.00422325	2.88045	27	3	23	0.0868096	Superior longitudinal fasciculus
SLF	AD	3	sans	intercept	0.00121494	3.99572e-06	0.00434045	2.85764	28	3	24	0.0611166	Superior longitudinal fasciculus
SLF	AD	3	sans	mean	0.00122105	4.18734e-06	0.00747467	2.62176	28	3	24	0.110372	Superior longitudinal fasciculus
SLF	AD	3	sans	slope	0.00124417	-1.50586e-06	0.689829	-0.501855	28	3	24	0.871363	Superior longitudinal fasciculus
SLF	AD	3	saps	baseline	0.00125984	-6.97172e-07	0.634301	-0.347471	27	3	23	0.689824	Superior longitudinal fasciculus
SLF	AD	3	saps	intercept	0.00126041	-8.83087e-07	0.669499	-0.444025	28	3	24	0.731266	Superior longitudinal fasciculus
SLF	AD	3	saps	mean	0.00125834	-9.61232e-07	0.665012	-0.431473	28	3	24	0.760014	Superior longitudinal fasciculus
SLF	AD	3	saps	slope	0.00125819	2.7446e-06	0.247166	0.694023	28	3	24	0.986144	Superior longitudinal fasciculus
SLF	FA	3	sans	baseline	0.53012	0.000505637	0.661098	0.420803	27	3	23	0.75554	Superior longitudinal fasciculus
SLF	FA	3	sans	intercept	0.53224	0.000430899	0.653278	0.398968	28	3	24	0.746603	Superior longitudinal fasciculus
SLF	FA	3	sans	mean	0.534096	0.000276497	0.589312	0.228263	28	3	24	0.6735	Superior longitudinal fasciculus
SLF	FA	3	sans	slope	0.535153	-0.000227216	0.455657	-0.112561	28	3	24	0.938647	Superior longitudinal fasciculus
SLF	FA	3	saps	baseline	0.556744	-0.00192147	0.0753312	-1.48675	27	3	23	0.405756	Superior longitudinal fasciculus
SLF	FA	3	saps	intercept	0.558141	-0.0018279	0.0836639	-1.42397	28	3	24	0.462266	Superior longitudinal fasciculus
SLF	FA	3	saps	mean	0.554954	-0.00211095	0.0769593	-1.47236	28	3	24	0.359802	Superior longitudinal fasciculus
SLF	FA	3	saps	slope	0.543108	0.00230391	0.804968	0.875343	28	3	24	0.878147	Superior longitudinal fasciculus
SLF	MD	3	sans	baseline	0.000737056	2.00863e-06	0.0259084	2.0511	27	3	23	0.0690892	Superior longitudinal fasciculus
SLF	MD	3	sans	intercept	0.000737733	1.83652e-06	0.0268241	2.02939	28	3	24	0.071531	Superior longitudinal fasciculus
SLF	MD	3	sans	mean	0.000739266	2.11031e-06	0.0235183	2.09362	28	3	24	0.0647488	Superior longitudinal fasciculus
SLF	MD	3	sans	slope	0.000751874	-4.99632e-07	0.606849	-0.274168	28	3	24	0.785899	Superior longitudinal fasciculus
SLF	MD	3	saps	baseline	0.000742046	1.20247e-06	0.157008	1.02936	27	3	23	0.387745	Superior longitudinal fasciculus
SLF	MD	3	saps	intercept	0.000741041	1.04541e-06	0.194078	0.878929	28	3	24	0.447508	Superior longitudinal fasciculus
SLF	MD	3	saps	mean	0.000742659	1.23015e-06	0.182069	0.925069	28	3	24	0.474419	Superior longitudinal fasciculus
SLF	MD	3	saps	slope	0.000752583	-3.64957e-07	0.55941	-0.151074	28	3	24	0.896077	Superior longitudinal fasciculus
SLF	RD	3	sans	baseline	0.000500258	7.9881e-07	0.271903	0.616213	27	3	23	0.310746	Superior longitudinal fasciculus
SLF	RD	3	sans	intercept	0.000499127	7.56922e-07	0.263295	0.642576	28	3	24	0.315955	Superior longitudinal fasciculus
SLF	RD	3	sans	mean	0.000498377	1.07179e-06	0.210896	0.81731	28	3	24	0.277156	Superior longitudinal fasciculus
SLF	RD	3	sans	slope	0.000505726	3.48046e-09	0.499379	0.00157222	28	3	24	0.917117	Superior longitudinal fasciculus
SLF	RD	3	saps	baseline	0.000483149	2.15229e-06	0.068355	1.54205	27	3	23	0.413134	Superior longitudinal fasciculus
SLF	RD	3	saps	intercept	0.000481358	2.00966e-06	0.0830478	1.42828	28	3	24	0.47459	Superior longitudinal fasciculus
SLF	RD	3	saps	mean	0.000484817	2.32584e-06	0.0759007	1.4803	28	3	24	0.416791	Superior longitudinal fasciculus
SLF	RD	3	saps	slope	0.00049978	-1.91973e-06	0.742491	-0.660826	28	3	24	0.867215	Superior longitudinal fasciculus
SS	AD	3	sans	baseline	0.00128155	3.78955e-06	0.1042	1.29432	27	3	23	0.178827	Sagittal stratum
SS	AD	3	sans	intercept	0.00129803	2.74805e-06	0.160437	1.01362	28	3	24	0.240656	Sagittal stratum
SS	AD	3	sans	mean	0.00129462	3.99019e-06	0.0972211	1.33488	28	3	24	0.179485	Sagittal stratum
SS	AD	3	sans	slope	0.0013318	2.6842e-06	0.302789	0.523281	28	3	24	0.745305	Sagittal stratum
SS	AD	3	saps	baseline	0.00129136	2.23411e-06	0.256965	0.662987	27	3	23	0.558349	Sagittal stratum
SS	AD	3	saps	intercept	0.00130063	1.75801e-06	0.30474	0.517593	28	3	24	0.57022	Sagittal stratum
SS	AD	3	saps	mean	0.00128687	3.90336e-06	0.153581	1.04339	28	3	24	0.704606	Sagittal stratum
SS	AD	3	saps	slope	0.00133793	5.17709e-06	0.22525	0.767105	28	3	24	0.986144	Sagittal stratum
SS	FA	3	sans	baseline	0.627048	-0.00173847	0.191521	-0.889315	27	3	23	0.255361	Sagittal stratum
SS	FA	3	sans	intercept	0.62748	-0.00160597	0.186499	-0.907822	28	3	24	0.3183	Sagittal stratum
SS	FA	3	sans	mean	0.62563	-0.00177106	0.190051	-0.894188	28	3	24	0.315028	Sagittal stratum
SS	FA	3	sans	slope	0.610904	-0.000708216	0.41716	-0.211451	28	3	24	0.938647	Sagittal stratum
SS	FA	3	saps	baseline	0.632326	-0.00188217	0.200059	-0.85731	27	3	23	0.436493	Sagittal stratum
SS	FA	3	saps	intercept	0.636105	-0.00186465	0.201115	-0.852746	28	3	24	0.474493	Sagittal stratum
SS	FA	3	saps	mean	0.624653	-0.0012405	0.310233	-0.501677	28	3	24	0.520689	Sagittal stratum
SS	FA	3	saps	slope	0.629744	0.00525425	0.882791	1.21973	28	3	24	0.921173	Sagittal stratum
SS	MD	3	sans	baseline	0.000720671	3.54678e-06	0.0751849	1.48786	27	3	23	0.138803	Sagittal stratum
SS	MD	3	sans	intercept	0.000728734	2.91496e-06	0.0932647	1.35981	28	3	24	0.158604	Sagittal stratum
SS	MD	3	sans	mean	0.000729671	3.56827e-06	0.0734733	1.49887	28	3	24	0.135643	Sagittal stratum
SS	MD	3	sans	slope	0.000759711	1.52759e-06	0.357479	0.369551	28	3	24	0.785899	Sagittal stratum
SS	MD	3	saps	baseline	0.000726728	2.36476e-06	0.199863	0.858037	27	3	23	0.399726	Sagittal stratum
SS	MD	3	saps	intercept	0.000728265	2.13138e-06	0.219623	0.786546	28	3	24	0.447508	Sagittal stratum
SS	MD	3	saps	mean	0.000730268	2.65203e-06	0.194709	0.876554	28	3	24	0.474419	Sagittal stratum
SS	MD	3	saps	slope	0.000750335	-1.21683e-06	0.586867	-0.221903	28	3	24	0.896077	Sagittal stratum
SS	RD	3	sans	baseline	0.00044023	3.42539e-06	0.0958662	1.34502	27	3	23	0.164342	Sagittal stratum
SS	RD	3	sans	intercept	0.000444088	2.99841e-06	0.101205	1.31056	28	3	24	0.186707	Sagittal stratum
SS	RD	3	sans	mean	0.000447195	3.3573e-06	0.101072	1.31136	28	3	24	0.186595	Sagittal stratum
SS	RD	3	sans	slope	0.000473665	9.49279e-07	0.41567	0.215317	28	3	24	0.917117	Sagittal stratum
SS	RD	3	saps	baseline	0.000444412	2.43009e-06	0.207191	0.831244	27	3	23	0.439947	Sagittal stratum
SS	RD	3	saps	intercept	0.000442082	2.31806e-06	0.214642	0.804009	28	3	24	0.47459	Sagittal stratum
SS	RD	3	saps	mean	0.000451969	2.02637e-06	0.269156	0.624312	28	3	24	0.461411	Sagittal stratum
SS	RD	3	saps	slope	0.000456535	-4.41378e-06	0.773977	-0.764457	28	3	24	0.867215	Sagittal stratum
TL	AD	2	sans	baseline	0.00115793	3.37141e-06	0.00492512	2.81389	27	3	23	0.0213422	Temporal Lobe
TL	AD	2	sans	intercept	0.00116818	2.69269e-06	0.0133981	2.35912	28	3	24	0.0580584	Temporal Lobe
TL	AD	2	sans	mean	0.00116771	3.49178e-06	0.00442542	2.84935	28	3	24	0.0224845	Temporal Lobe
TL	AD	2	sans	slope	0.00119184	6.39805e-08	0.4893	0.0271044	28	3	24	0.814555	Temporal Lobe
TL	AD	2	saps	baseline	0.00118934	-1.47369e-09	0.500373	-0.000945722	27	3	23	0.619127	Temporal Lobe
TL	AD	2	saps	intercept	0.0011923	-5.76606e-08	0.514563	-0.0368957	28	3	24	0.616136	Temporal Lobe
TL	AD	2	saps	mean	0.00119306	-1.6149e-07	0.536381	-0.092284	28	3	24	0.735676	Temporal Lobe
TL	AD	2	saps	slope	0.0011945	9.35478e-07	0.383442	0.299836	28	3	24	0.947177	Temporal Lobe
TL	FA	2	sans	baseline	0.387447	-0.00069179	0.208623	-0.82608	27	3	23	0.452017	Temporal Lobe
TL	FA	2	sans	intercept	0.391663	-0.000907922	0.134755	-1.13032	28	3	24	0.29197	Temporal Lobe
TL	FA	2	sans	mean	0.389604	-0.000853203	0.177832	-0.941829	28	3	24	0.295691	Temporal Lobe
TL	FA	2	sans	slope	0.3816	-0.000588445	0.352081	-0.384271	28	3	24	0.633938	Temporal Lobe
TL	FA	2	saps	baseline	0.386853	-0.000512718	0.296757	-0.541287	27	3	23	0.406543	Temporal Lobe
TL	FA	2	saps	intercept	0.387965	-0.000346658	0.367772	-0.341708	28	3	24	0.529574	Temporal Lobe
TL	FA	2	saps	mean	0.39082	-0.000785425	0.246379	-0.696579	28	3	24	0.383681	Temporal Lobe
TL	FA	2	saps	slope	0.380388	-0.0010924	0.296974	-0.540331	28	3	24	0.713244	Temporal Lobe
TL	MD	2	sans	baseline	0.000812863	2.85467e-06	0.00141636	3.34143	27	3	23	0.0120201	Temporal Lobe
TL	MD	2	sans	intercept	0.000817119	2.53307e-06	0.00156444	3.28438	28	3	24	0.0101689	Temporal Lobe
TL	MD	2	sans	mean	0.000817852	3.11272e-06	0.000451697	3.78593	28	3	24	0.00587207	Temporal Lobe
TL	MD	2	sans	slope	0.000841884	7.41602e-07	0.335416	0.430279	28	3	24	0.785935	Temporal Lobe
TL	MD	2	saps	baseline	0.00083302	5.63522e-07	0.31616	0.484919	27	3	23	0.527916	Temporal Lobe
TL	MD	2	saps	intercept	0.000834506	3.83761e-07	0.369968	0.335806	28	3	24	0.582326	Temporal Lobe
TL	MD	2	saps	mean	0.000833	6.85284e-07	0.297969	0.537401	28	3	24	0.632148	Temporal Lobe
TL	MD	2	saps	slope	0.000843222	1.31564e-06	0.284246	0.578236	28	3	24	0.85411	Temporal Lobe
TL	RD	2	sans	baseline	0.00064033	2.59631e-06	0.00674523	2.67608	27	3	23	0.022501	Temporal Lobe
TL	RD	2	sans	intercept	0.000641589	2.45326e-06	0.00488865	2.80663	28	3	24	0.0300838	Temporal Lobe
TL	RD	2	sans	mean	0.000642925	2.92319e-06	0.00271332	3.0563	28	3	24	0.0250224	Temporal Lobe
TL	RD	2	sans	slope	0.000666905	1.08041e-06	0.283795	0.579595	28	3	24	0.686581	Temporal Lobe
TL	RD	2	saps	baseline	0.000654858	8.46019e-07	0.249866	0.68574	27	3	23	0.494588	Temporal Lobe
TL	RD	2	saps	intercept	0.000655607	6.04472e-07	0.314706	0.488813	28	3	24	0.518666	Temporal Lobe
TL	RD	2	saps	mean	0.000652972	1.10867e-06	0.213699	0.807342	28	3	24	0.491129	Temporal Lobe
TL	RD	2	saps	slope	0.000667586	1.50572e-06	0.273646	0.610464	28	3	24	0.760318	Temporal Lobe
UNC	AD	3	sans	baseline	0.00133797	5.39593e-06	0.093383	1.36079	27	3	23	0.178827	Uncinate fasciculus
UNC	AD	3	sans	intercept	0.00133668	5.1603e-06	0.0826155	1.43133	28	3	24	0.180252	Uncinate fasciculus
UNC	AD	3	sans	mean	0.00133887	6.23838e-06	0.0662323	1.5574	28	3	24	0.179485	Uncinate fasciculus
UNC	AD	3	sans	slope	0.00138831	1.83231e-06	0.397709	0.262183	28	3	24	0.745305	Uncinate fasciculus
UNC	AD	3	saps	baseline	0.00132325	5.69628e-06	0.107561	1.27476	27	3	23	0.558349	Uncinate fasciculus
UNC	AD	3	saps	intercept	0.00132424	4.73118e-06	0.153445	1.04399	28	3	24	0.57022	Uncinate fasciculus
UNC	AD	3	saps	mean	0.00134103	4.51275e-06	0.192816	0.883688	28	3	24	0.704606	Uncinate fasciculus
UNC	AD	3	saps	slope	0.00135614	-8.22907e-06	0.812225	-0.902905	28	3	24	0.986144	Uncinate fasciculus
UNC	FA	3	sans	baseline	0.509206	-0.0029209	0.179748	-0.935013	27	3	23	0.255361	Uncinate fasciculus
UNC	FA	3	sans	intercept	0.511908	-0.00316423	0.132794	-1.13987	28	3	24	0.281255	Uncinate fasciculus
UNC	FA	3	sans	mean	0.516009	-0.00462123	0.0711921	-1.51678	28	3	24	0.210696	Uncinate fasciculus
UNC	FA	3	sans	slope	0.467575	-0.00457019	0.195348	-0.874157	28	3	24	0.938647	Uncinate fasciculus
UNC	FA	3	saps	baseline	0.50519	-0.00203277	0.285962	-0.57342	27	3	23	0.527931	Uncinate fasciculus
UNC	FA	3	saps	intercept	0.50284	-0.00152333	0.333739	-0.43496	28	3	24	0.566127	Uncinate fasciculus
UNC	FA	3	saps	mean	0.526856	-0.00472794	0.113756	-1.23849	28	3	24	0.359802	Uncinate fasciculus
UNC	FA	3	saps	slope	0.456634	-0.00897826	0.0992476	-1.32241	28	3	24	0.576702	Uncinate fasciculus
UNC	MD	3	sans	baseline	0.00083779	5.71662e-06	0.0812734	1.44284	27	3	23	0.139326	Uncinate fasciculus
UNC	MD	3	sans	intercept	0.000834793	5.78887e-06	0.0585301	1.62577	28	3	24	0.13151	Uncinate fasciculus
UNC	MD	3	sans	mean	0.000833446	7.55496e-06	0.0324445	1.93478	28	3	24	0.0707881	Uncinate fasciculus
UNC	MD	3	sans	slope	0.00090214	4.61917e-06	0.25561	0.666863	28	3	24	0.785899	Uncinate fasciculus
UNC	MD	3	saps	baseline	0.00084204	4.29489e-06	0.177716	0.943097	27	3	23	0.387745	Uncinate fasciculus
UNC	MD	3	saps	intercept	0.000845768	3.2502e-06	0.2424	0.709583	28	3	24	0.447508	Uncinate fasciculus
UNC	MD	3	saps	mean	0.000829761	6.16584e-06	0.115992	1.22629	28	3	24	0.474419	Uncinate fasciculus
UNC	MD	3	saps	slope	0.00090055	4.98128e-06	0.296612	0.541397	28	3	24	0.896077	Uncinate fasciculus
UNC	RD	3	sans	baseline	0.000587701	5.87696e-06	0.114882	1.23372	27	3	23	0.183812	Uncinate fasciculus
UNC	RD	3	sans	intercept	0.000583851	6.10316e-06	0.0820472	1.43534	28	3	24	0.164094	Uncinate fasciculus
UNC	RD	3	sans	mean	0.000580732	8.21325e-06	0.0455639	1.76013	28	3	24	0.109353	Uncinate fasciculus
UNC	RD	3	sans	slope	0.000659055	6.01261e-06	0.234298	0.736447	28	3	24	0.917117	Uncinate fasciculus
UNC	RD	3	saps	baseline	0.000601436	3.59419e-06	0.258693	0.657502	27	3	23	0.439947	Uncinate fasciculus
UNC	RD	3	saps	intercept	0.000606534	2.50971e-06	0.324413	0.461174	28	3	24	0.47459	Uncinate fasciculus
UNC	RD	3	saps	mean	0.000574127	6.99238e-06	0.125829	1.17465	28	3	24	0.416791	Uncinate fasciculus
UNC	RD	3	saps	slope	0.000672753	1.15865e-05	0.144237	1.08552	28	3	24	0.867215	Uncinate fasciculus
WM	AD	0	sans	baseline	0.00121327	2.69228e-06	0.00963296	2.5168	27	3	23	0.00963296	White Matter
WM	AD	0	sans	intercept	0.0012166	2.4404e-06	0.00875089	2.55189	28	3	24	0.00875089	White Matter
WM	AD	0	sans	mean	0.00121968	2.65226e-06	0.0107515	2.45948	28	3	24	0.0107515	White Matter
WM	AD	0	sans	slope	0.00123471	-8.48365e-07	0.662264	-0.423819	28	3	24	0.662264	White Matter
WM	AD	0	saps	baseline	0.00123478	3.1186e-07	0.409912	0.230392	27	3	23	0.409912	White Matter
WM	AD	0	saps	intercept	0.00123444	2.79397e-07	0.41763	0.210232	28	3	24	0.41763	White Matter
WM	AD	0	saps	mean	0.0012388	-1.08072e-07	0.528619	-0.0725539	28	3	24	0.528619	White Matter
WM	AD	0	saps	slope	0.00123606	-5.70957e-07	0.584134	-0.214809	28	3	24	0.584134	White Matter
WM	FA	0	sans	baseline	0.465109	-0.000878269	0.0751507	-1.48813	27	3	23	0.0751507	White Matter
WM	FA	0	sans	intercept	0.466723	-0.000915212	0.0580113	-1.63063	28	3	24	0.0580113	White Matter
WM	FA	0	sans	mean	0.46451	-0.000840084	0.100645	-1.31393	28	3	24	0.100645	White Matter
WM	FA	0	sans	slope	0.459332	0.000155454	0.555514	0.141095	28	3	24	0.555514	White Matter
WM	FA	0	saps	baseline	0.462593	-0.000496484	0.238074	-0.724363	27	3	23	0.238074	White Matter
WM	FA	0	saps	intercept	0.463264	-0.000371593	0.306672	-0.51198	28	3	24	0.306672	White Matter
WM	FA	0	saps	mean	0.464128	-0.000597437	0.233443	-0.739315	28	3	24	0.233443	White Matter
WM	FA	0	saps	slope	0.457367	-0.000450913	0.379785	-0.309556	28	3	24	0.379785	White Matter
WM	MD	0	sans	baseline	0.000778496	2.33641e-06	0.00424648	2.87808	27	3	23	0.00424648	White Matter
WM	MD	0	sans	intercept	0.000779487	2.20329e-06	0.00322232	2.98409	28	3	24	0.00322232	White Matter
WM	MD	0	sans	mean	0.00078282	2.31353e-06	0.00570501	2.73992	28	3	24	0.00570501	White Matter
WM	MD	0	sans	slope	0.000796967	-4.59265e-07	0.611174	-0.285578	28	3	24	0.611174	White Matter
WM	MD	0	saps	baseline	0.000792919	6.43051e-07	0.273798	0.610376	27	3	23	0.273798	White Matter
WM	MD	0	saps	intercept	0.000792413	5.15117e-07	0.315916	0.485347	28	3	24	0.315916	White Matter
WM	MD	0	saps	mean	0.000794275	4.87576e-07	0.342852	0.409638	28	3	24	0.342852	White Matter
WM	MD	0	saps	slope	0.000798756	3.27202e-08	0.493944	0.015339	28	3	24	0.493944	White Matter
WM	RD	0	sans	baseline	0.000561109	2.15848e-06	0.00826802	2.58554	27	3	23	0.00826802	White Matter
WM	RD	0	sans	intercept	0.000560931	2.08473e-06	0.00628419	2.69785	28	3	24	0.00628419	White Matter
WM	RD	0	sans	mean	0.000564393	2.14416e-06	0.011648	2.42316	28	3	24	0.011648	White Matter
WM	RD	0	sans	slope	0.000578095	-2.64715e-07	0.56333	-0.161129	28	3	24	0.56333	White Matter
WM	RD	0	saps	baseline	0.000571986	8.08646e-07	0.224624	0.76981	27	3	23	0.224624	White Matter
WM	RD	0	saps	intercept	0.000571398	6.32977e-07	0.281747	0.585776	28	3	24	0.281747	White Matter
WM	RD	0	saps	mean	0.000572012	7.854e-07	0.26091	0.650073	28	3	24	0.26091	White Matter
WM	RD	0	saps	slope	0.000580103	3.34559e-07	0.439534	0.15378	28	3	24	0.439534	White Matter
