# Supplementary material for: Stable White Matter Structure in the First Three Years After Psychosis Onset
Source: Biol Psychiatry Glob Open Sci. 2025 Feb 20;5(3):100472. doi: 10.1016/j.bpsgos.2025.100472 (PMC11994302; doi:10.1016/j.bpsgos.2025.100472)
Supplement: Statistics Tables [file mmc2.zip › topsy-longt-cannabis.xlsx]

## Sheet: Sheet1
label	desc	feature	coef	err	df	t	pval	hierarchy	pvalcorr	region
ACR	AD	session	0.10778	0.155108	33.2313	0.694871	0.491967	3	0.921907	Anterior corona radiata
ACR	AD	session:groupHC	0.153242	0.231468	32.1211	0.662043	0.256333	3	0.485267	Anterior corona radiata
ACR	FA	session	-0.198358	0.158151	32.9047	-1.25423	0.218597	3	0.783468	Anterior corona radiata
ACR	FA	session:groupHC	0.144582	0.236089	31.8347	0.612407	0.272309	3	0.470376	Anterior corona radiata
ACR	MD	session	0.237917	0.140724	33.3157	1.69067	0.100236	3	0.803266	Anterior corona radiata
ACR	MD	session:groupHC	0.0165253	0.209715	32.0376	0.0787985	0.468841	3	0.494327	Anterior corona radiata
ACR	RD	session	0.253626	0.139527	33.1548	1.81775	0.0781484	3	0.424486	Anterior corona radiata
ACR	RD	session:groupHC	-0.074202	0.207868	31.8371	-0.356968	0.361736	3	0.434083	Anterior corona radiata
AL	AD	session	0.179542	0.22512	32.5336	0.797539	0.430921	2	0.933935	Anterior Lobe
AL	AD	session:groupHC	0.245928	0.337627	32.0449	0.728401	0.235829	2	0.45258	Anterior Lobe
AL	FA	session	0.0191609	0.250949	32.3453	0.0763539	0.939608	2	0.939608	Anterior Lobe
AL	FA	session:groupHC	-0.397004	0.376791	31.9996	-1.05365	0.149968	2	0.425066	Anterior Lobe
AL	MD	session	0.163447	0.21598	32.5679	0.756768	0.454629	2	0.910789	Anterior Lobe
AL	MD	session:groupHC	0.324324	0.323776	32.0233	1.00169	0.162001	2	0.484849	Anterior Lobe
AL	RD	session	0.144374	0.218946	32.5371	0.659404	0.514276	2	0.991942	Anterior Lobe
AL	RD	session:groupHC	0.347906	0.328272	32.0117	1.05981	0.148581	2	0.496569	Anterior Lobe
ALIC	AD	session	-0.230437	0.18299	32.5636	-1.25928	0.21688	3	0.921907	IC Anterior Limb
ALIC	AD	session:groupHC	0.243112	0.274412	32.0609	0.88594	0.191124	3	0.485267	IC Anterior Limb
ALIC	FA	session	-0.232548	0.20336	32.5623	-1.14353	0.261156	3	0.783468	IC Anterior Limb
ALIC	FA	session:groupHC	0.293365	0.304903	32.037	0.962158	0.171588	3	0.470376	IC Anterior Limb
ALIC	MD	session	-0.048518	0.194883	32.4872	-0.248959	0.80496	3	0.991873	IC Anterior Limb
ALIC	MD	session:groupHC	0.0119389	0.292377	32.0407	0.0408341	0.483841	3	0.494327	IC Anterior Limb
ALIC	RD	session	0.109119	0.206986	32.481	0.527181	0.60165	3	0.902985	IC Anterior Limb
ALIC	RD	session:groupHC	-0.174405	0.310527	32.0314	-0.561642	0.289135	3	0.434083	IC Anterior Limb
AT	AD	session	-0.222765	0.223842	32.3915	-0.995188	0.327021	2	0.933935	Association Tracts
AT	AD	session:groupHC	0.121624	0.336082	32.0426	0.361889	0.359905	2	0.45258	Association Tracts
AT	FA	session	-0.0987069	0.203999	32.6514	-0.483859	0.631716	2	0.912478	Association Tracts
AT	FA	session:groupHC	0.0893077	0.305677	32.05	0.292164	0.386022	2	0.425066	Association Tracts
AT	MD	session	-0.0784456	0.18808	32.7492	-0.417085	0.679337	2	0.910789	Association Tracts
AT	MD	session:groupHC	-0.0107817	0.281627	32.0602	-0.0382837	0.484849	2	0.484849	Association Tracts
AT	RD	session	0.0174922	0.184272	32.8249	0.0949262	0.924951	2	0.991942	Association Tracts
AT	RD	session:groupHC	-0.074115	0.275745	32.0552	-0.268781	0.39491	2	0.496569	Association Tracts
BCC	AD	session	-0.125054	0.178989	32.6285	-0.69867	0.489709	3	0.921907	CC Body
BCC	AD	session:groupHC	-0.11986	0.268278	32.0633	-0.446774	0.329021	3	0.489896	CC Body
BCC	FA	session	-0.05479	0.160991	33.1222	-0.34033	0.735757	3	0.935772	CC Body
BCC	FA	session:groupHC	0.214351	0.240438	32.1105	0.8915	0.189647	3	0.470376	CC Body
BCC	MD	session	-0.0572241	0.155301	33.1552	-0.368471	0.714865	3	0.991873	CC Body
BCC	MD	session:groupHC	-0.239859	0.231906	32.1247	-1.03429	0.154361	3	0.494327	CC Body
BCC	RD	session	-0.00480567	0.154966	33.2375	-0.0310112	0.975446	3	0.986716	CC Body
BCC	RD	session:groupHC	-0.230107	0.231251	32.1253	-0.99505	0.163574	3	0.434083	CC Body
CGC	AD	session	-0.0238087	0.23588	32.4417	-0.100936	0.920223	3	0.979376	Cingulate gyrus
CGC	AD	session:groupHC	-0.0424991	0.353994	32.035	-0.120056	0.452594	3	0.490227	Cingulate gyrus
CGC	FA	session	-0.0345817	0.191481	32.8307	-0.180601	0.857791	3	0.935772	Cingulate gyrus
CGC	FA	session:groupHC	0.058172	0.28658	32.0811	0.202987	0.420214	3	0.470376	Cingulate gyrus
CGC	MD	session	-0.0140081	0.235249	32.4444	-0.0595458	0.952883	3	0.991873	Cingulate gyrus
CGC	MD	session:groupHC	-0.0670428	0.35306	32.0426	-0.189891	0.425296	3	0.494327	Cingulate gyrus
CGC	RD	session	0.00334511	0.199383	32.7543	0.0167773	0.986716	3	0.986716	Cingulate gyrus
CGC	RD	session:groupHC	-0.0381448	0.298591	32.0819	-0.127749	0.449572	3	0.475467	Cingulate gyrus
CGH	AD	session	-0.0517396	0.232705	32.4278	-0.22234	0.825444	3	0.979376	Hippocampus
CGH	AD	session:groupHC	-0.367249	0.349277	32.0383	-1.05145	0.150458	3	0.485267	Hippocampus
CGH	FA	session	0.0194999	0.178398	32.8168	0.109305	0.913626	3	0.951691	Hippocampus
CGH	FA	session:groupHC	-0.107614	0.266975	32.0559	-0.403086	0.34478	3	0.470376	Hippocampus
CGH	MD	session	-0.0379858	0.177648	32.7918	-0.213826	0.832007	3	0.991873	Hippocampus
CGH	MD	session:groupHC	-0.304938	0.265967	32.0851	-1.14653	0.130028	3	0.494327	Hippocampus
CGH	RD	session	-0.0195557	0.150379	33.1606	-0.130043	0.897318	3	0.986716	Hippocampus
CGH	RD	session:groupHC	-0.194026	0.224537	32.1203	-0.864115	0.196966	3	0.434083	Hippocampus
CP	AD	session	0.0994354	0.220005	32.3896	0.451968	0.654304	3	0.923724	Cerebral peduncle
CP	AD	session:groupHC	-0.272801	0.330226	32.004	-0.826105	0.20743	3	0.485267	Cerebral peduncle
CP	FA	session	0.178728	0.202871	32.7098	0.880998	0.384747	3	0.902183	Cerebral peduncle
CP	FA	session:groupHC	-0.461573	0.303905	32.0752	-1.51881	0.0693035	3	0.470376	Cerebral peduncle
CP	MD	session	-0.00266851	0.259946	32.2957	-0.0102656	0.991873	3	0.991873	Cerebral peduncle
CP	MD	session:groupHC	-0.015491	0.390522	32.0222	-0.0396675	0.484302	3	0.494327	Cerebral peduncle
CP	RD	session	-0.0882433	0.238106	32.4587	-0.370605	0.71334	3	0.902985	Cerebral peduncle
CP	RD	session:groupHC	0.210396	0.357324	32.0481	0.58881	0.280058	3	0.434083	Cerebral peduncle
CST	AD	session	0.0660568	0.241786	32.3254	0.273204	0.786435	3	0.979376	Corticospinal tract
CST	AD	session:groupHC	-0.233011	0.363179	32.0309	-0.641587	0.262853	3	0.485267	Corticospinal tract
CST	FA	session	-0.093468	0.178815	32.7073	-0.522709	0.6047	3	0.922012	Corticospinal tract
CST	FA	session:groupHC	-0.0680792	0.267711	31.9988	-0.254301	0.400445	3	0.470376	Corticospinal tract
CST	MD	session	0.149297	0.241553	32.3531	0.618071	0.540855	3	0.962998	Corticospinal tract
CST	MD	session:groupHC	-0.118168	0.362695	32.0116	-0.325804	0.373346	3	0.494327	Corticospinal tract
CST	RD	session	0.158628	0.210218	32.5095	0.754589	0.455927	3	0.902985	Corticospinal tract
CST	RD	session:groupHC	-0.0195491	0.315216	31.9964	-0.0620182	0.475467	3	0.475467	Corticospinal tract
CT	AD	session	-0.0271301	0.157092	32.7138	-0.172702	0.86395	2	0.933935	Callosal Tracts
CT	AD	session:groupHC	-0.161774	0.235321	32.0756	-0.687463	0.248366	2	0.45258	Callosal Tracts
CT	FA	session	-0.162873	0.173577	32.9969	-0.938333	0.354891	2	0.883662	Callosal Tracts
CT	FA	session:groupHC	0.192696	0.25949	32.1066	0.742596	0.231562	2	0.425066	Callosal Tracts
CT	MD	session	0.0935901	0.140756	33.353	0.664912	0.510679	2	0.910789	Callosal Tracts
CT	MD	session:groupHC	-0.243205	0.209875	32.1409	-1.15881	0.127536	2	0.484849	Callosal Tracts
CT	RD	session	0.134011	0.158866	33.203	0.843545	0.40496	2	0.991942	Callosal Tracts
CT	RD	session:groupHC	-0.216499	0.237145	32.1283	-0.91294	0.184037	2	0.496569	Callosal Tracts
CWM	AD	session	-0.104499	0.199982	32.4149	-0.522542	0.604847	1	0.87227	Core White Matter
CWM	AD	session:groupHC	0.0475139	0.300197	32.0406	0.158276	0.437617	1	0.437617	Core White Matter
CWM	FA	session	-0.193154	0.207126	32.6622	-0.932544	0.357898	1	0.49146	Core White Matter
CWM	FA	session:groupHC	0.0270854	0.310388	32.0712	0.0872632	0.465502	1	0.465502	Core White Matter
CWM	MD	session	0.0893667	0.152183	33.1393	0.587234	0.561027	1	0.561027	Core White Matter
CWM	MD	session:groupHC	-0.0063126	0.227272	32.1216	-0.0277755	0.489007	1	0.489007	Core White Matter
CWM	RD	session	0.161473	0.171944	32.9836	0.939103	0.354505	1	0.355007	Core White Matter
CWM	RD	session:groupHC	-0.0316142	0.257076	32.1068	-0.122976	0.451446	1	0.473719	Core White Matter
CbT	AD	session	-0.087627	0.198863	32.5129	-0.440639	0.66239	2	0.933935	Cerebellar Tracts
CbT	AD	session:groupHC	0.320251	0.298179	31.9951	1.07402	0.145423	2	0.45258	Cerebellar Tracts
CbT	FA	session	0.047641	0.257311	32.2844	0.185149	0.85427	2	0.92546	Cerebellar Tracts
CbT	FA	session:groupHC	-0.630293	0.386443	31.9712	-1.63101	0.0563504	2	0.366278	Cerebellar Tracts
CbT	MD	session	-0.0405517	0.206104	32.4374	-0.196754	0.845248	2	0.910789	Cerebellar Tracts
CbT	MD	session:groupHC	0.538431	0.309014	31.9104	1.74242	0.0455335	2	0.484849	Cerebellar Tracts
CbT	RD	session	-0.00226077	0.222118	32.3835	-0.0101782	0.991942	2	0.991942	Cerebellar Tracts
CbT	RD	session:groupHC	0.60101	0.333194	31.9208	1.80378	0.0403553	2	0.496569	Cerebellar Tracts
EC	AD	session	-0.247282	0.223707	32.4691	-1.10538	0.277118	3	0.921907	External capsule
EC	AD	session:groupHC	0.146245	0.335696	32.0511	0.435647	0.333007	3	0.489896	External capsule
EC	FA	session	-0.073739	0.221106	32.4959	-0.3335	0.740899	3	0.935772	External capsule
EC	FA	session:groupHC	0.161257	0.331584	31.9985	0.486322	0.315027	3	0.470376	External capsule
EC	MD	session	-0.177917	0.209134	32.5121	-0.850732	0.40114	3	0.962998	External capsule
EC	MD	session:groupHC	-0.0367759	0.313615	32.0087	-0.117265	0.453692	3	0.494327	External capsule
EC	RD	session	-0.0627537	0.200602	32.5921	-0.312826	0.756406	3	0.907687	External capsule
EC	RD	session:groupHC	-0.130302	0.300557	31.9779	-0.433536	0.333768	3	0.434083	External capsule
FL	AD	session	0.144637	0.184858	32.8623	0.782422	0.439568	2	0.933935	Frontal Lobe
FL	AD	session:groupHC	0.192173	0.276617	32.0902	0.694726	0.246113	2	0.45258	Frontal Lobe
FL	FA	session	-0.168964	0.201505	32.6469	-0.838506	0.407844	2	0.883662	Frontal Lobe
FL	FA	session:groupHC	0.172979	0.301869	32.0159	0.573026	0.285315	2	0.425066	Frontal Lobe
FL	MD	session	0.205425	0.115847	34.1775	1.77325	0.0850998	2	0.910789	Frontal Lobe
FL	MD	session:groupHC	0.0188053	0.171557	32.1415	0.109616	0.456698	2	0.484849	Frontal Lobe
FL	RD	session	0.211185	0.130259	33.627	1.62128	0.114299	2	0.742943	Frontal Lobe
FL	RD	session:groupHC	-0.0682312	0.193599	32.0221	-0.352436	0.36341	2	0.496569	Frontal Lobe
FX	AD	session	2.89272e-06	0.180263	32.9223	1.60473e-05	0.999987	3	0.999987	Fornix
FX	AD	session:groupHC	0.00278765	0.269607	32.0883	0.0103397	0.495907	3	0.495907	Fornix
FX	FA	session	-0.0666235	0.223238	32.5341	-0.298442	0.767264	3	0.935772	Fornix
FX	FA	session:groupHC	-0.0447988	0.334792	32.0406	-0.133811	0.447194	3	0.470376	Fornix
FX	MD	session	0.00946412	0.202489	32.6928	0.046739	0.963006	3	0.991873	Fornix
FX	MD	session:groupHC	0.086881	0.303342	32.0621	0.286412	0.388202	3	0.494327	Fornix
FX	RD	session	0.0129597	0.210616	32.6256	0.0615322	0.951311	3	0.986716	Fornix
FX	RD	session:groupHC	0.117768	0.31567	32.0555	0.373072	0.355775	3	0.434083	Fornix
FXST	AD	session	0.134198	0.219814	32.5533	0.610509	0.545763	3	0.921907	Fornix (cres)
FXST	AD	session:groupHC	0.0895435	0.329657	32.0601	0.271626	0.393825	3	0.489896	Fornix (cres)
FXST	FA	session	-0.104655	0.205901	32.6596	-0.508278	0.614674	3	0.922012	Fornix (cres)
FXST	FA	session:groupHC	-0.140617	0.308551	32.0682	-0.455733	0.325827	3	0.470376	Fornix (cres)
FXST	MD	session	0.203555	0.283117	32.2627	0.718979	0.47733	3	0.962998	Fornix (cres)
FXST	MD	session:groupHC	0.163411	0.425463	32.0284	0.384077	0.35173	3	0.494327	Fornix (cres)
FXST	RD	session	0.174866	0.257673	32.3592	0.678634	0.502195	3	0.902985	Fornix (cres)
FXST	RD	session:groupHC	0.152643	0.386962	32.0382	0.394465	0.347926	3	0.434083	Fornix (cres)
GCC	AD	session	0.204277	0.144507	33.2257	1.41362	0.166776	3	0.921907	CC Genu
GCC	AD	session:groupHC	-0.0657313	0.215582	32.0775	-0.304902	0.381205	3	0.489896	CC Genu
GCC	FA	session	-0.0126833	0.207741	32.4991	-0.0610532	0.951691	3	0.951691	CC Genu
GCC	FA	session:groupHC	0.11854	0.311447	31.9634	0.380609	0.353006	3	0.470376	CC Genu
GCC	MD	session	0.166576	0.175492	32.7807	0.949195	0.349467	3	0.962998	CC Genu
GCC	MD	session:groupHC	-0.147112	0.262414	31.9186	-0.560611	0.289489	3	0.494327	CC Genu
GCC	RD	session	0.0926297	0.19663	32.5869	0.471087	0.640717	3	0.902985	CC Genu
GCC	RD	session:groupHC	-0.162128	0.29452	31.9363	-0.550484	0.292909	3	0.434083	CC Genu
IFO	AD	session	-0.0161289	0.156763	33.0412	-0.102887	0.918675	3	0.979376	Inferior fronto-occipital fasciculus
IFO	AD	session:groupHC	-0.0637995	0.234177	32.0567	-0.272442	0.393515	3	0.489896	Inferior fronto-occipital fasciculus
IFO	FA	session	0.148799	0.200626	32.6474	0.741673	0.463588	3	0.902183	Inferior fronto-occipital fasciculus
IFO	FA	session:groupHC	-0.088475	0.300483	31.9877	-0.294443	0.385161	3	0.470376	Inferior fronto-occipital fasciculus
IFO	MD	session	-0.154359	0.284742	32.2027	-0.542101	0.591481	3	0.962998	Inferior fronto-occipital fasciculus
IFO	MD	session:groupHC	0.0144393	0.427981	31.9909	0.0337382	0.486648	3	0.494327	Inferior fronto-occipital fasciculus
IFO	RD	session	-0.162006	0.258336	32.3138	-0.627114	0.534991	3	0.902985	Inferior fronto-occipital fasciculus
IFO	RD	session:groupHC	0.0474326	0.387936	31.9857	0.122269	0.451725	3	0.475467	Inferior fronto-occipital fasciculus
LL	AD	session	-0.08456	0.203242	32.6655	-0.416056	0.68009	2	0.933935	Limbic Lobe
LL	AD	session:groupHC	0.0529258	0.30456	32.0717	0.173778	0.431566	2	0.45258	Limbic Lobe
LL	FA	session	-0.116735	0.175711	32.9509	-0.664354	0.511086	2	0.912478	Limbic Lobe
LL	FA	session:groupHC	-0.103827	0.262761	32.0986	-0.395138	0.347677	2	0.425066	Limbic Lobe
LL	MD	session	0.0260031	0.172429	32.8399	0.150805	0.881052	2	0.910789	Limbic Lobe
LL	MD	session:groupHC	0.0558339	0.258065	32.0903	0.216355	0.41504	2	0.484849	Limbic Lobe
LL	RD	session	0.0781354	0.165044	32.9288	0.473421	0.639036	2	0.991942	Limbic Lobe
LL	RD	session:groupHC	0.0458663	0.246849	32.0967	0.185807	0.426883	2	0.496569	Limbic Lobe
LT	AD	session	0.0192905	0.230909	32.3974	0.0835415	0.933935	2	0.933935	Limbic Tracts
LT	AD	session:groupHC	-0.191419	0.34664	32.0294	-0.552212	0.292318	2	0.45258	Limbic Tracts
LT	FA	session	-0.045513	0.204718	32.6935	-0.222321	0.825447	2	0.92546	Limbic Tracts
LT	FA	session:groupHC	-0.0844799	0.306698	32.0695	-0.27545	0.392369	2	0.425066	Limbic Tracts
LT	MD	session	0.0446892	0.16742	32.9333	0.266929	0.791188	2	0.910789	Limbic Tracts
LT	MD	session:groupHC	-0.0695403	0.250379	32.0893	-0.27774	0.391497	2	0.484849	Limbic Tracts
LT	RD	session	0.0455244	0.172286	32.9666	0.264237	0.793242	2	0.991942	Limbic Tracts
LT	RD	session:groupHC	0.00248293	0.257619	32.1046	0.009638	0.496185	2	0.496569	Limbic Tracts
ML	AD	session	0.102717	0.181924	32.6657	0.564616	0.576192	3	0.921907	Medial lemniscus
ML	AD	session:groupHC	0.195284	0.272614	32.0714	0.716341	0.239482	3	0.485267	Medial lemniscus
ML	FA	session	-0.129558	0.184997	32.6694	-0.700324	0.488683	3	0.902183	Medial lemniscus
ML	FA	session:groupHC	-0.461624	0.277021	31.9855	-1.66638	0.0527011	3	0.470376	Medial lemniscus
ML	MD	session	0.185169	0.201611	32.5601	0.918446	0.365139	3	0.962998	Medial lemniscus
ML	MD	session:groupHC	0.427368	0.302336	32.0574	1.41355	0.0835651	3	0.494327	Medial lemniscus
ML	RD	session	0.215836	0.207057	32.5938	1.0424	0.304898	3	0.902985	Medial lemniscus
ML	RD	session:groupHC	0.539772	0.310395	32.0474	1.73898	0.0458184	3	0.434083	Medial lemniscus
OL	AD	session	-0.0228692	0.215406	32.4592	-0.106168	0.916103	2	0.933935	Occipital Lobe
OL	AD	session:groupHC	0.076499	0.323259	32.0492	0.236649	0.407217	2	0.45258	Occipital Lobe
OL	FA	session	-0.158082	0.184949	32.8771	-0.854733	0.398885	2	0.883662	Occipital Lobe
OL	FA	session:groupHC	-0.267189	0.276729	32.0939	-0.965524	0.170751	2	0.425066	Occipital Lobe
OL	MD	session	0.0480077	0.212276	32.5216	0.226157	0.822495	2	0.910789	Occipital Lobe
OL	MD	session:groupHC	0.168518	0.318423	32.0565	0.529225	0.300148	2	0.484849	Occipital Lobe
OL	RD	session	0.0918484	0.204887	32.6204	0.448288	0.656909	2	0.991942	Occipital Lobe
OL	RD	session:groupHC	0.21453	0.307125	32.0674	0.69851	0.244947	2	0.496569	Occipital Lobe
PCR	AD	session	-0.160387	0.173956	32.9038	-0.921999	0.363241	3	0.921907	Posterior corona radiata
PCR	AD	session:groupHC	0.0471618	0.260217	32.0903	0.18124	0.428659	3	0.489896	Posterior corona radiata
PCR	FA	session	-0.358792	0.145526	33.3058	-2.46549	0.0190017	3	0.34297	Posterior corona radiata
PCR	FA	session:groupHC	0.207521	0.217069	32.1397	0.956014	0.173101	3	0.470376	Posterior corona radiata
PCR	MD	session	0.202697	0.139966	33.4046	1.44819	0.156885	3	0.803266	Posterior corona radiata
PCR	MD	session:groupHC	-0.166497	0.208598	32.1342	-0.79817	0.215316	3	0.494327	Posterior corona radiata
PCR	RD	session	0.318433	0.129666	33.6245	2.4558	0.0193855	3	0.232626	Posterior corona radiata
PCR	RD	session:groupHC	-0.218838	0.192949	32.166	-1.13417	0.132552	3	0.434083	Posterior corona radiata
PCT	AD	session	0.132996	0.191233	32.6285	0.695466	0.491687	3	0.921907	Pontine crossing tract
PCT	AD	session:groupHC	-0.187473	0.286501	32.0069	-0.654355	0.258779	3	0.485267	Pontine crossing tract
PCT	FA	session	-0.0467997	0.211917	32.4796	-0.22084	0.8266	3	0.935772	Pontine crossing tract
PCT	FA	session:groupHC	-0.330641	0.317834	31.9939	-1.04029	0.153	3	0.470376	Pontine crossing tract
PCT	MD	session	0.127746	0.194171	32.5692	0.657903	0.515224	3	0.962998	Pontine crossing tract
PCT	MD	session:groupHC	0.0275072	0.29097	31.9764	0.0945361	0.462637	3	0.494327	Pontine crossing tract
PCT	RD	session	0.102388	0.193012	32.6061	0.530477	0.599376	3	0.902985	Pontine crossing tract
PCT	RD	session:groupHC	0.164926	0.289166	31.9844	0.57035	0.286213	3	0.434083	Pontine crossing tract
PL	AD	session	-0.26744	0.186754	32.8374	-1.43205	0.161581	2	0.933935	Parietal Lobe
PL	AD	session:groupHC	0.175457	0.279471	32.073	0.627816	0.267285	2	0.45258	Parietal Lobe
PL	FA	session	-0.325961	0.200219	32.6872	-1.62802	0.113122	2	0.619713	Parietal Lobe
PL	FA	session:groupHC	0.195349	0.299979	32.0722	0.65121	0.259775	2	0.425066	Parietal Lobe
PL	MD	session	0.031661	0.123605	34.068	0.256147	0.799378	2	0.910789	Parietal Lobe
PL	MD	session:groupHC	-0.0209199	0.183308	32.2028	-0.114124	0.454924	2	0.484849	Parietal Lobe
PL	RD	session	0.170077	0.139355	33.6019	1.22045	0.230788	2	0.750062	Parietal Lobe
PL	RD	session:groupHC	-0.113865	0.207418	32.1731	-0.548965	0.29341	2	0.496569	Parietal Lobe
PLIC	AD	session	0.176037	0.191089	32.6692	0.92123	0.363684	3	0.921907	IC Posterior Limb
PLIC	AD	session:groupHC	-0.375343	0.286286	32.0478	-1.31107	0.0995748	3	0.485267	IC Posterior Limb
PLIC	FA	session	-0.111833	0.190503	32.6417	-0.587041	0.561215	3	0.922012	IC Posterior Limb
PLIC	FA	session:groupHC	0.0355735	0.285309	31.9764	0.124684	0.450777	3	0.470376	IC Posterior Limb
PLIC	MD	session	0.220864	0.201387	32.5161	1.09672	0.280821	3	0.962998	IC Posterior Limb
PLIC	MD	session:groupHC	-0.311763	0.302093	32.0526	-1.03201	0.154896	3	0.494327	IC Posterior Limb
PLIC	RD	session	0.188461	0.197991	32.5541	0.951865	0.34818	3	0.902985	IC Posterior Limb
PLIC	RD	session:groupHC	-0.178882	0.296845	32.025	-0.602613	0.275505	3	0.434083	IC Posterior Limb
PT	AD	session	-0.0701001	0.214933	32.4531	-0.326148	0.746406	2	0.933935	Projection Tracts
PT	AD	session:groupHC	0.0894037	0.322536	32.0377	0.27719	0.391708	2	0.45258	Projection Tracts
PT	FA	session	-0.289209	0.192709	32.7079	-1.50076	0.143011	2	0.619713	Projection Tracts
PT	FA	session:groupHC	0.0908177	0.288648	32.0583	0.314632	0.37754	2	0.425066	Projection Tracts
PT	MD	session	0.173512	0.14366	33.2859	1.2078	0.235636	2	0.910789	Projection Tracts
PT	MD	session:groupHC	-0.0120607	0.21432	32.1397	-0.0562744	0.477736	2	0.484849	Projection Tracts
PT	RD	session	0.255478	0.152024	33.1791	1.68051	0.102252	2	0.742943	Projection Tracts
PT	RD	session:groupHC	-0.0612493	0.226944	32.1113	-0.269887	0.394487	2	0.496569	Projection Tracts
PTR	AD	session	-0.267904	0.235038	32.4583	-1.13983	0.262699	3	0.921907	Posterior thalamic radiation
PTR	AD	session:groupHC	0.397162	0.352726	32.0498	1.12598	0.134268	3	0.485267	Posterior thalamic radiation
PTR	FA	session	-0.268812	0.168207	32.9913	-1.5981	0.119556	3	0.57387	Posterior thalamic radiation
PTR	FA	session:groupHC	0.00121735	0.251476	32.1077	0.00484081	0.498084	3	0.498084	Posterior thalamic radiation
PTR	MD	session	0.0192576	0.147394	33.3787	0.130654	0.896833	3	0.991873	Posterior thalamic radiation
PTR	MD	session:groupHC	0.284184	0.219742	32.1496	1.29326	0.102569	3	0.494327	Posterior thalamic radiation
PTR	RD	session	0.164764	0.137744	33.5529	1.19616	0.240018	3	0.902985	Posterior thalamic radiation
PTR	RD	session:groupHC	0.134293	0.205095	32.1686	0.654784	0.258631	3	0.434083	Posterior thalamic radiation
PWM	AD	session	-0.0302875	0.186916	32.8006	-0.162038	0.87227	1	0.87227	Peripheral White Matter
PWM	AD	session:groupHC	0.149354	0.279822	32.0846	0.533745	0.298598	1	0.437617	Peripheral White Matter
PWM	FA	session	-0.129797	0.18655	32.8766	-0.695774	0.49146	1	0.49146	Peripheral White Matter
PWM	FA	session:groupHC	0.0376994	0.279118	32.0904	0.135066	0.446702	1	0.465502	Peripheral White Matter
PWM	MD	session	0.0690626	0.100097	34.9731	0.689958	0.494774	1	0.561027	Peripheral White Matter
PWM	MD	session:groupHC	0.0595859	0.147441	32.318	0.404133	0.344388	1	0.489007	Peripheral White Matter
PWM	RD	session	0.104891	0.111879	34.4388	0.937545	0.355007	1	0.355007	Peripheral White Matter
PWM	RD	session:groupHC	0.0109931	0.165457	32.2458	0.0664407	0.473719	1	0.473719	Peripheral White Matter
PoL	AD	session	-0.10512	0.242449	32.455	-0.433577	0.667464	2	0.933935	Posterior Lobe
PoL	AD	session:groupHC	0.202748	0.363849	32.0469	0.557231	0.290621	2	0.45258	Posterior Lobe
PoL	FA	session	0.547008	0.23604	32.3753	2.31743	0.026954	2	0.350402	Posterior Lobe
PoL	FA	session:groupHC	-0.615913	0.354298	31.9909	-1.73841	0.0458785	2	0.366278	Posterior Lobe
PoL	MD	session	-0.294986	0.273058	32.3114	-1.0803	0.288004	2	0.910789	Posterior Lobe
PoL	MD	session:groupHC	0.415934	0.410204	32.0331	1.01397	0.159098	2	0.484849	Posterior Lobe
PoL	RD	session	-0.399745	0.286766	32.2557	-1.39398	0.172853	2	0.749032	Posterior Lobe
PoL	RD	session:groupHC	0.526624	0.430955	32.024	1.22199	0.115315	2	0.496569	Posterior Lobe
RLIC	AD	session	-0.0164963	0.212391	32.4259	-0.0776696	0.938568	3	0.979376	IC Retrolenticular
RLIC	AD	session:groupHC	-0.0243442	0.318775	32.0319	-0.0763678	0.469801	3	0.490227	IC Retrolenticular
RLIC	FA	session	-0.356896	0.203673	32.646	-1.7523	0.0891112	3	0.534667	IC Retrolenticular
RLIC	FA	session:groupHC	0.138286	0.305249	32.0699	0.453027	0.32679	3	0.470376	IC Retrolenticular
RLIC	MD	session	0.296624	0.208467	32.5674	1.42288	0.16428	3	0.803266	IC Retrolenticular
RLIC	MD	session:groupHC	-0.140031	0.312589	32.0534	-0.447972	0.328593	3	0.494327	IC Retrolenticular
RLIC	RD	session	0.360643	0.203173	32.6546	1.77505	0.0852123	3	0.424486	IC Retrolenticular
RLIC	RD	session:groupHC	-0.152142	0.30448	32.0703	-0.499676	0.310357	3	0.434083	IC Retrolenticular
SCC	AD	session	-0.0390352	0.163375	32.6082	-0.23893	0.812655	3	0.979376	CC Splenium
SCC	AD	session:groupHC	-0.216239	0.244897	32.0541	-0.882982	0.19191	3	0.485267	CC Splenium
SCC	FA	session	-0.359784	0.19683	32.7617	-1.82789	0.0766851	3	0.534667	CC Splenium
SCC	FA	session:groupHC	0.111435	0.294752	32.0828	0.378064	0.353937	3	0.470376	CC Splenium
SCC	MD	session	0.263364	0.186488	32.6363	1.41223	0.167347	3	0.803266	CC Splenium
SCC	MD	session:groupHC	-0.213711	0.279503	32.0641	-0.764611	0.225047	3	0.494327	CC Splenium
SCC	RD	session	0.343768	0.195764	32.7416	1.75603	0.0884345	3	0.424486	CC Splenium
SCC	RD	session:groupHC	-0.130782	0.293196	32.0798	-0.446055	0.329277	3	0.434083	CC Splenium
SCR	AD	session	-0.207098	0.164819	33.0349	-1.25652	0.217739	3	0.921907	Superior corona radiata
SCR	AD	session:groupHC	0.193647	0.246323	32.1075	0.786152	0.218771	3	0.485267	Superior corona radiata
SCR	FA	session	-0.165132	0.142022	33.1794	-1.16273	0.253235	3	0.783468	Superior corona radiata
SCR	FA	session:groupHC	0.168573	0.211948	32.0741	0.795352	0.216128	3	0.470376	Superior corona radiata
SCR	MD	session	-0.0162989	0.162267	33.0571	-0.100445	0.920598	3	0.991873	Superior corona radiata
SCR	MD	session:groupHC	0.00347489	0.242472	32.11	0.0143311	0.494327	3	0.494327	Superior corona radiata
SCR	RD	session	0.0931992	0.147717	33.2014	0.630932	0.532404	3	0.902985	Superior corona radiata
SCR	RD	session:groupHC	-0.102073	0.220469	32.1086	-0.462981	0.32325	3	0.434083	Superior corona radiata
SFO	AD	session	-0.220202	0.233831	32.4561	-0.941714	0.353296	3	0.921907	Superior fronto-occipital fasciculus
SFO	AD	session:groupHC	0.285467	0.35092	32.0496	0.813482	0.210972	3	0.485267	Superior fronto-occipital fasciculus
SFO	FA	session	-0.16188	0.212519	32.5995	-0.761723	0.451701	3	0.902183	Superior fronto-occipital fasciculus
SFO	FA	session:groupHC	0.0797758	0.318459	32.0045	0.250506	0.401899	3	0.470376	Superior fronto-occipital fasciculus
SFO	MD	session	-0.0256656	0.229502	32.4634	-0.111832	0.911645	3	0.991873	Superior fronto-occipital fasciculus
SFO	MD	session:groupHC	0.169077	0.344347	32.0292	0.491009	0.313384	3	0.494327	Superior fronto-occipital fasciculus
SFO	RD	session	0.0969249	0.219184	32.5465	0.442209	0.661263	3	0.902985	Superior fronto-occipital fasciculus
SFO	RD	session:groupHC	0.0353015	0.328616	32.0163	0.107425	0.457561	3	0.475467	Superior fronto-occipital fasciculus
SL	AD	session	0.0173174	0.177035	32.8356	0.0978192	0.922671	2	0.933935	Sub-lobar
SL	AD	session:groupHC	-0.0318147	0.26492	32.0676	-0.120092	0.45258	2	0.45258	Sub-lobar
SL	FA	session	0.0524976	0.205259	32.6843	0.255762	0.799737	2	0.92546	Sub-lobar
SL	FA	session:groupHC	-0.0193194	0.30754	32.0728	-0.0628192	0.47515	2	0.47515	Sub-lobar
SL	MD	session	-0.0217641	0.174662	32.8797	-0.124607	0.901594	2	0.910789	Sub-lobar
SL	MD	session:groupHC	-0.0100814	0.261315	32.0861	-0.0385793	0.484732	2	0.484849	Sub-lobar
SL	RD	session	-0.0395245	0.180222	32.8601	-0.21931	0.827765	2	0.991942	Sub-lobar
SL	RD	session:groupHC	0.0023377	0.269685	32.0907	0.00866826	0.496569	2	0.496569	Sub-lobar
SLF	AD	session	-0.0964393	0.20615	32.4852	-0.467811	0.643043	3	0.923724	Superior longitudinal fasciculus
SLF	AD	session:groupHC	0.0693225	0.309314	32.0527	0.224117	0.412045	3	0.489896	Superior longitudinal fasciculus
SLF	FA	session	-0.15355	0.161473	33.0007	-0.950934	0.348551	3	0.902183	Superior longitudinal fasciculus
SLF	FA	session:groupHC	0.137745	0.241392	32.1087	0.570627	0.286112	3	0.470376	Superior longitudinal fasciculus
SLF	MD	session	0.0821053	0.155874	33.2185	0.526741	0.601874	3	0.962998	Superior longitudinal fasciculus
SLF	MD	session:groupHC	-0.105779	0.232656	32.1323	-0.454657	0.326207	3	0.494327	Superior longitudinal fasciculus
SLF	RD	session	0.137076	0.143811	33.3799	0.95317	0.347356	3	0.902985	Superior longitudinal fasciculus
SLF	RD	session:groupHC	-0.150704	0.214398	32.1492	-0.702918	0.243583	3	0.434083	Superior longitudinal fasciculus
SS	AD	session	-0.215221	0.229696	32.4448	-0.936983	0.35569	3	0.921907	Sagittal stratum
SS	AD	session:groupHC	0.0937923	0.344738	32.0471	0.272069	0.393657	3	0.489896	Sagittal stratum
SS	FA	session	0.0423014	0.211093	32.6405	0.200392	0.842417	3	0.935772	Sagittal stratum
SS	FA	session:groupHC	-0.213099	0.316378	32.0677	-0.673559	0.252709	3	0.470376	Sagittal stratum
SS	MD	session	-0.153042	0.250782	32.369	-0.610257	0.545952	3	0.962998	Sagittal stratum
SS	MD	session:groupHC	0.153189	0.376582	32.0376	0.406787	0.343435	3	0.494327	Sagittal stratum
SS	RD	session	-0.0902078	0.244768	32.4155	-0.368544	0.714863	3	0.902985	Sagittal stratum
SS	RD	session:groupHC	0.160232	0.367428	32.0417	0.43609	0.332848	3	0.434083	Sagittal stratum
TL	AD	session	-0.0905237	0.214481	32.5304	-0.422059	0.675758	2	0.933935	Temporal Lobe
TL	AD	session:groupHC	-0.101867	0.321711	32.0573	-0.316643	0.376784	2	0.45258	Temporal Lobe
TL	FA	session	-0.0996945	0.200667	32.7648	-0.496816	0.622636	2	0.912478	Temporal Lobe
TL	FA	session:groupHC	0.138253	0.300491	32.0831	0.460092	0.324276	2	0.425066	Temporal Lobe
TL	MD	session	-0.0178524	0.158124	33.1512	-0.112902	0.910789	2	0.910789	Temporal Lobe
TL	MD	session:groupHC	-0.169319	0.236122	32.1216	-0.717082	0.239253	2	0.484849	Temporal Lobe
TL	RD	session	0.0224231	0.153474	33.3022	0.146104	0.88472	2	0.991942	Temporal Lobe
TL	RD	session:groupHC	-0.174555	0.228928	32.1375	-0.762492	0.225663	2	0.496569	Temporal Lobe
UNC	AD	session	0.116034	0.175123	32.9444	0.662587	0.512204	3	0.921907	Uncinate fasciculus
UNC	AD	session:groupHC	-0.179695	0.261801	32.0538	-0.686382	0.248704	3	0.485267	Uncinate fasciculus
UNC	FA	session	-0.323166	0.141199	33.2447	-2.28873	0.0285808	3	0.34297	Uncinate fasciculus
UNC	FA	session:groupHC	0.191202	0.210712	32.1352	0.90741	0.185472	3	0.470376	Uncinate fasciculus
UNC	MD	session	0.393423	0.138137	33.476	2.84805	0.00746495	3	0.179159	Uncinate fasciculus
UNC	MD	session:groupHC	-0.350122	0.205646	32.0702	-1.70255	0.0491642	3	0.494327	Uncinate fasciculus
UNC	RD	session	0.436897	0.127078	33.6302	3.43801	0.00157955	3	0.0379092	Uncinate fasciculus
UNC	RD	session:groupHC	-0.343267	0.18905	32.1402	-1.81574	0.0393747	3	0.434083	Uncinate fasciculus
WM	AD	session	-0.0683925	0.196898	32.6116	-0.34735	0.73056	0	0.73056	White Matter
WM	AD	session:groupHC	0.117057	0.295158	32.0623	0.396591	0.347148	0	0.347148	White Matter
WM	FA	session	-0.161422	0.198434	32.7583	-0.813478	0.421818	0	0.421818	White Matter
WM	FA	session:groupHC	0.0343145	0.297155	32.0799	0.115477	0.454394	0	0.454394	White Matter
WM	MD	session	0.080001	0.112025	34.3381	0.714136	0.47997	0	0.47997	White Matter
WM	MD	session:groupHC	0.0352759	0.165827	32.2536	0.212727	0.416439	0	0.416439	White Matter
WM	RD	session	0.131251	0.133779	33.7118	0.981106	0.333529	0	0.333529	White Matter
WM	RD	session:groupHC	-0.00626605	0.198952	32.1814	-0.0314953	0.487535	0	0.487535	White Matter
