# Supplementary material for: Stable White Matter Structure in the First Three Years After Psychosis Onset
Source: Biol Psychiatry Glob Open Sci. 2025 Feb 20;5(3):100472. doi: 10.1016/j.bpsgos.2025.100472 (PMC11994302; doi:10.1016/j.bpsgos.2025.100472)
Supplement: Key Resources Table [file mmc3.xlsx]

## Sheet: Key Resources Table
KEY RESOURCES TABLE
Resource Type	Specific Reagent or Resource	Source or Reference	Identifiers	Additional Information
Add additional rows as needed for each resource type	Include species and sex when applicable.	Include name of manufacturer, company, repository, individual, or research lab. Include PMID or DOI for references; use “this paper” if new.	Include catalog numbers, stock numbers, database IDs or accession numbers, and/or RRIDs. RRIDs are highly encouraged; search for RRIDs at https://scicrunch.org/resources.	Include any additional information or notes if necessary.
Antibody
Bacterial or Viral Strain
Biological Sample
Cell Line
Chemical Compound or Drug
Commercial Assay Or Kit
Deposited Data; Public Database
Genetic Reagent
Organism/Strain
Peptide, Recombinant Protein
Recombinant DNA
Sequence-Based Reagent
Software; Algorithm	MRTrix	10.1016/j.neuroimage.2019.116137
Software; Algorithm	FSL	10.1016/j.neuroimage.2004.07.051
Software; Algorithm	ANTS	10.1016/j.media.2007.06.004
Software; Algorithm	Synthseg	10.1016/j.media.2023.102789
Software; Algorithm	Freesurfer	10.1006/nimg.1998.0395
Software; Algorithm	Greedy	10/gm5qxc
Transfected Construct
Other
